# Supplementary material for: Pregestational Diabetes and Adverse Pregnancy Results: A Mendelian Randomization Study
Source: Arch Iran Med. 2025 Feb 1;28(2):81–7. doi: 10.34172/aim.33461 (PMC11892093; doi:10.34172/aim.33461)
Supplement: Supplementary file 2 — SNPs Excluded for SB Using Cook’s Distance Analysis. [file aim-28-81-s002.txt]

SNP	effect_allele.exposure	other_allele.exposure	effect_allele.outcome	other_allele.outcome	beta.exposure	beta.outcome	eaf.exposure	eaf.outcome	remove	palindromic	ambiguous	id.outcome	se.outcome	pval.outcome	outcome	mr_keep.outcome	pval_origin.outcome	data_source.outcome	se.exposure	pval.exposure	exposure	mr_keep.exposure	pval_origin.exposure	id.exposure	data_source.exposure	action	mr_keep	samplesize.outcome	F
rs1007090	T	C	T	C	-0.044	0.000683703	0.3316	0.348125	FALSE	FALSE	FALSE	G15Z4G	0.0013928	0.207608	outcome	TRUE	reported	textfile	0.0068	1.012e-10	exposure	TRUE	reported	hcWyMX	textfile	2	TRUE	NA	41.8685121107267
rs10097617	T	C	T	C	0.0487	-0.000837301	0.485	0.469245	FALSE	FALSE	FALSE	G15Z4G	0.00132918	0.275724	outcome	TRUE	reported	textfile	0.0064	2.439e-14	exposure	TRUE	reported	hcWyMX	textfile	2	TRUE	NA	57.902587890625
rs10406431	A	G	A	G	0.0603	-0.000215785	0.5626	0.561208	FALSE	FALSE	FALSE	G15Z4G	0.00133465	0.0604807	outcome	TRUE	reported	textfile	0.0065	1.557e-20	exposure	TRUE	reported	hcWyMX	textfile	2	TRUE	NA	86.0613017751479
rs10419627	A	G	A	G	0.0431	-0.00215706	0.591	0.58609	FALSE	FALSE	FALSE	G15Z4G	0.00134539	0.958607	outcome	TRUE	reported	textfile	0.0065	3.15e-11	exposure	TRUE	reported	hcWyMX	textfile	2	TRUE	NA	43.967100591716
rs10516495	A	T	A	T	-0.0418	-0.000274295	0.3128	0.307786	FALSE	TRUE	FALSE	G15Z4G	0.0014403	0.0705811	outcome	TRUE	reported	textfile	0.0069	1.458e-09	exposure	TRUE	reported	hcWyMX	textfile	2	TRUE	NA	36.6990128124344
rs1061810	A	C	A	C	0.0502	-0.00041122	0.2867	0.292345	FALSE	FALSE	FALSE	G15Z4G	0.00145776	0.107905	outcome	TRUE	reported	textfile	0.007	8.305e-13	exposure	TRUE	reported	hcWyMX	textfile	2	TRUE	NA	51.4293877551021
rs10750397	A	G	A	G	0.0394	-0.000617717	0.2829	0.277609	FALSE	FALSE	FALSE	G15Z4G	0.00148741	0.167491	outcome	TRUE	reported	textfile	0.0071	3.132e-08	exposure	TRUE	reported	hcWyMX	textfile	2	TRUE	NA	30.7946835945249
rs10811660	A	G	A	G	-0.1598	0.000663054	0.1704	0.173151	FALSE	FALSE	FALSE	G15Z4G	0.00175107	0.154902	outcome	TRUE	reported	textfile	0.0086	2.541e-77	exposure	TRUE	reported	hcWyMX	textfile	2	TRUE	NA	345.268253109789
rs10830963	C	G	C	G	-0.101	-0.00139848	0.7208	0.725565	FALSE	TRUE	FALSE	G15Z4G	0.00148728	0.455932	outcome	TRUE	reported	textfile	0.0071	1.121e-45	exposure	TRUE	reported	hcWyMX	textfile	2	TRUE	NA	202.360642729617
rs10882099	T	C	T	C	0.1095	0.00204696	0.5879	0.592122	FALSE	FALSE	FALSE	G15Z4G	0.00135027	0.886057	outcome	TRUE	reported	textfile	0.0065	7.726e-64	exposure	TRUE	reported	hcWyMX	textfile	2	TRUE	NA	283.792899408284
rs10937721	C	G	C	G	0.085	-0.00107358	0.5893	0.592147	FALSE	TRUE	FALSE	G15Z4G	0.00136117	0.366532	outcome	TRUE	reported	textfile	0.0066	5.39e-38	exposure	TRUE	reported	hcWyMX	textfile	2	TRUE	NA	165.863177226814
rs10974438	A	C	A	C	-0.0514	0.000547248	0.6416	0.649356	FALSE	FALSE	FALSE	G15Z4G	0.0013912	0.161151	outcome	TRUE	reported	textfile	0.0067	1.713e-14	exposure	TRUE	reported	hcWyMX	textfile	2	TRUE	NA	58.8540877701047
rs11048456	T	C	T	C	-0.0454	-0.0014651	0.7407	0.755192	FALSE	FALSE	FALSE	G15Z4G	0.0015435	0.468521	outcome	TRUE	reported	textfile	0.0072	3.295e-10	exposure	TRUE	reported	hcWyMX	textfile	2	TRUE	NA	39.7600308641975
rs11063069	A	G	A	G	-0.056	0.00224436	0.7868	0.792485	FALSE	FALSE	FALSE	G15Z4G	0.0016398	0.769551	outcome	TRUE	reported	textfile	0.0079	9.941e-13	exposure	TRUE	reported	hcWyMX	textfile	2	TRUE	NA	50.2483576349944
rs1117610	A	T	A	T	-0.0423	-0.00154469	0.7737	0.771049	FALSE	TRUE	FALSE	G15Z4G	0.00159076	0.481486	outcome	TRUE	reported	textfile	0.0076	3.125e-08	exposure	TRUE	reported	hcWyMX	textfile	2	TRUE	NA	30.978012465374
rs11257655	T	C	T	C	0.0859	0.00216875	0.2169	0.20772	FALSE	FALSE	FALSE	G15Z4G	0.00163481	0.744727	outcome	TRUE	reported	textfile	0.0077	1.455e-28	exposure	TRUE	reported	hcWyMX	textfile	2	TRUE	NA	124.452858829482
rs1127215	T	C	T	C	-0.0491	-0.000246905	0.4153	0.420593	FALSE	FALSE	FALSE	G15Z4G	0.00134184	0.0705811	outcome	TRUE	reported	textfile	0.0065	3.918e-14	exposure	TRUE	reported	hcWyMX	textfile	2	TRUE	NA	57.0605917159763
rs11496066	T	C	T	C	0.0508	0.000970607	0.8173	0.814535	FALSE	FALSE	FALSE	G15Z4G	0.00170248	0.244125	outcome	TRUE	reported	textfile	0.0083	8.171e-10	exposure	TRUE	reported	hcWyMX	textfile	2	TRUE	NA	37.460299027435
rs115505614	T	C	T	C	0.1657	-0.00202379	0.0502	0.051332	FALSE	FALSE	FALSE	G15Z4G	0.00305488	0.29243	outcome	TRUE	reported	textfile	0.0149	7.58e-29	exposure	TRUE	reported	hcWyMX	textfile	2	TRUE	NA	123.672312058015
rs116425039	A	G	A	G	-0.272	9.163e-05	0.012	0.008387	FALSE	FALSE	FALSE	G15Z4G	0.00733474	0.00436481	outcome	TRUE	reported	textfile	0.0348	5.084e-15	exposure	TRUE	reported	hcWyMX	textfile	2	TRUE	NA	61.0912934337429
rs11680058	A	G	A	G	0.0581	-0.000210027	0.8648	0.870359	FALSE	FALSE	FALSE	G15Z4G	0.00212768	0.0362122	outcome	TRUE	reported	textfile	0.0104	2.081e-08	exposure	TRUE	reported	hcWyMX	textfile	2	TRUE	NA	31.2094119822485
rs11688682	C	G	C	G	-0.0581	-0.000744301	0.2721	0.270867	FALSE	TRUE	FALSE	G15Z4G	0.0015438	0.200659	outcome	TRUE	reported	textfile	0.0076	2.928e-14	exposure	TRUE	reported	hcWyMX	textfile	2	TRUE	NA	58.4420013850416
rs11699802	T	C	T	C	-0.0443	-0.00129884	0.4649	0.464948	FALSE	FALSE	FALSE	G15Z4G	0.00133837	0.481486	outcome	TRUE	reported	textfile	0.0065	8.838e-12	exposure	TRUE	reported	hcWyMX	textfile	2	TRUE	NA	46.4494674556213
rs11708067	A	G	A	G	0.0882	-0.000152898	0.775	0.757257	FALSE	FALSE	FALSE	G15Z4G	0.00154681	0.0362122	outcome	TRUE	reported	textfile	0.0077	5.046e-30	exposure	TRUE	reported	hcWyMX	textfile	2	TRUE	NA	131.206611570248
rs11709077	A	G	A	G	-0.104	9.00973e-05	0.1264	0.11825	FALSE	FALSE	FALSE	G15Z4G	0.00205381	0.0132283	outcome	TRUE	reported	textfile	0.0097	1.255e-26	exposure	TRUE	reported	hcWyMX	textfile	2	TRUE	NA	114.953767669253
rs11759026	A	G	A	G	-0.066	0.000841605	0.768	0.770753	FALSE	FALSE	FALSE	G15Z4G	0.00158701	0.221849	outcome	TRUE	reported	textfile	0.0075	2.042e-18	exposure	TRUE	reported	hcWyMX	textfile	2	TRUE	NA	77.44
rs11842871	T	G	T	G	-0.04	0.00122863	0.2669	0.260405	FALSE	FALSE	FALSE	G15Z4G	0.00151251	0.376751	outcome	TRUE	reported	textfile	0.0073	4.825e-08	exposure	TRUE	reported	hcWyMX	textfile	2	TRUE	NA	30.0243948207919
rs11856307	A	C	A	C	0.047	0.000392293	0.5706	0.579011	FALSE	FALSE	FALSE	G15Z4G	0.00134243	0.113509	outcome	TRUE	reported	textfile	0.0065	4.481e-13	exposure	TRUE	reported	hcWyMX	textfile	2	TRUE	NA	52.2840236686391
rs11958808	C	G	C	G	0.0403	0.000359279	0.3999	0.403742	FALSE	TRUE	FALSE	G15Z4G	0.00136143	0.102373	outcome	TRUE	reported	textfile	0.0066	9.992e-10	exposure	TRUE	reported	hcWyMX	textfile	2	TRUE	NA	37.2839761248852
rs12001437	T	C	T	C	-0.0402	-0.000107258	0.6309	0.632062	FALSE	FALSE	FALSE	G15Z4G	0.00137563	0.0268721	outcome	TRUE	reported	textfile	0.0066	1.099e-09	exposure	TRUE	reported	hcWyMX	textfile	2	TRUE	NA	37.099173553719
rs12140153	T	G	T	G	-0.0645	-0.000688856	0.0953	0.093791	FALSE	FALSE	FALSE	G15Z4G	0.00233661	0.113509	outcome	TRUE	reported	textfile	0.0113	1.17e-08	exposure	TRUE	reported	hcWyMX	textfile	2	TRUE	NA	32.5808598950584
rs12325539	T	C	T	C	-0.041	-0.0024996	0.5998	0.59862	FALSE	FALSE	FALSE	G15Z4G	0.00135244	0.0322856175207811	outcome	TRUE	inferred	textfile	0.0065	2.686e-10	exposure	TRUE	reported	hcWyMX	textfile	2	TRUE	NA	39.7869822485207
rs1260326	T	C	T	C	-0.0644	0.00379383	0.3931	0.395071	FALSE	FALSE	FALSE	G15Z4G	0.0013553	0.00256103526072096	outcome	TRUE	inferred	textfile	0.0066	1.621e-22	exposure	TRUE	reported	hcWyMX	textfile	2	TRUE	NA	95.2102846648301
rs12680692	A	T	A	T	0.0413	-0.00118182	0.3206	0.318329	FALSE	TRUE	FALSE	G15Z4G	0.00145868	0.376751	outcome	TRUE	reported	textfile	0.0071	6.602e-09	exposure	TRUE	reported	hcWyMX	textfile	2	TRUE	NA	33.8363419956358
rs12719778	T	C	T	C	0.0381	-0.0014591	0.5365	0.536563	FALSE	FALSE	FALSE	G15Z4G	0.00132935	0.568636	outcome	TRUE	reported	textfile	0.0065	4.38e-09	exposure	TRUE	reported	hcWyMX	textfile	2	TRUE	NA	34.3576331360947
rs12910361	A	G	A	G	-0.0814	-0.00252218	0.2926	0.287904	FALSE	FALSE	FALSE	G15Z4G	0.00146424	0.0424878474219685	outcome	TRUE	inferred	textfile	0.007	3.951e-31	exposure	TRUE	reported	hcWyMX	textfile	2	TRUE	NA	135.223673469388
rs12920022	A	T	A	T	0.0528	-0.000695382	0.1582	0.161861	FALSE	TRUE	FALSE	G15Z4G	0.00183047	0.154902	outcome	TRUE	reported	textfile	0.0092	1.001e-08	exposure	TRUE	reported	hcWyMX	textfile	2	TRUE	NA	32.937618147448
rs13022337	A	G	A	G	-0.0519	-0.00188297	0.1715	0.171778	FALSE	FALSE	FALSE	G15Z4G	0.0017575	0.552842	outcome	TRUE	reported	textfile	0.0088	3.611e-09	exposure	TRUE	reported	hcWyMX	textfile	2	TRUE	NA	34.7831869834711
rs13130484	T	C	T	C	0.0435	0.000121899	0.4296	0.432409	FALSE	FALSE	FALSE	G15Z4G	0.00134235	0.0315171	outcome	TRUE	reported	textfile	0.0067	8.492e-11	exposure	TRUE	reported	hcWyMX	textfile	2	TRUE	NA	42.1530407663177
rs13330951	A	G	A	G	0.0361	-0.00151015	0.5043	0.515892	FALSE	FALSE	FALSE	G15Z4G	0.00133021	0.585027	outcome	TRUE	reported	textfile	0.0064	1.584e-08	exposure	TRUE	reported	hcWyMX	textfile	2	TRUE	NA	31.816650390625
rs13385171	T	C	T	C	0.0357	0.000278744	0.4149	0.416076	FALSE	FALSE	FALSE	G15Z4G	0.00134389	0.0757207	outcome	TRUE	reported	textfile	0.0065	3.81e-08	exposure	TRUE	reported	hcWyMX	textfile	2	TRUE	NA	30.1654437869823
rs13389219	T	C	T	C	-0.0605	0.000929185	0.4014	0.392056	FALSE	FALSE	FALSE	G15Z4G	0.00135809	0.309804	outcome	TRUE	reported	textfile	0.0065	1.165e-20	exposure	TRUE	reported	hcWyMX	textfile	2	TRUE	NA	86.6331360946746
rs1359790	A	G	A	G	-0.0817	-0.000899592	0.2791	0.287802	FALSE	FALSE	FALSE	G15Z4G	0.00146804	0.267606	outcome	TRUE	reported	textfile	0.0071	1.76e-30	exposure	TRUE	reported	hcWyMX	textfile	2	TRUE	NA	132.412021424321
rs1381937	A	C	A	C	0.0442	-0.00172516	0.462	0.456722	FALSE	FALSE	FALSE	G15Z4G	0.00133676	0.69897	outcome	TRUE	reported	textfile	0.0064	4.501e-12	exposure	TRUE	reported	hcWyMX	textfile	2	TRUE	NA	47.6962890625
rs139688524	T	C	T	C	0.1739	-0.00374935	0.0226	0.021808	FALSE	FALSE	FALSE	G15Z4G	0.00460439	0.376751	outcome	TRUE	reported	textfile	0.0216	7.468e-16	exposure	TRUE	reported	hcWyMX	textfile	2	TRUE	NA	64.8174082647462
rs1412234	T	C	T	C	-0.0393	9.68993e-05	0.6739	0.671528	FALSE	FALSE	FALSE	G15Z4G	0.0014184	0.0222764	outcome	TRUE	reported	textfile	0.0068	7.713e-09	exposure	TRUE	reported	hcWyMX	textfile	2	TRUE	NA	33.4016003460208
rs1426371	A	G	A	G	-0.0517	-5.61133e-05	0.2659	0.259677	FALSE	FALSE	FALSE	G15Z4G	0.00152724	0.0132283	outcome	TRUE	reported	textfile	0.0073	1.738e-12	exposure	TRUE	reported	hcWyMX	textfile	2	TRUE	NA	50.1574404203415
rs1431841	T	G	T	G	0.0429	0.00231025	0.2113	0.203307	FALSE	FALSE	FALSE	G15Z4G	0.00164906	0.79588	outcome	TRUE	reported	textfile	0.0077	3.078e-08	exposure	TRUE	reported	hcWyMX	textfile	2	TRUE	NA	31.0408163265306
rs1468906	A	G	A	G	0.0388	0.00119046	0.6442	0.655194	FALSE	FALSE	FALSE	G15Z4G	0.00139316	0.408935	outcome	TRUE	reported	textfile	0.0067	7.029e-09	exposure	TRUE	reported	hcWyMX	textfile	2	TRUE	NA	33.5361995990198
rs1493694	T	C	T	C	0.08	-0.000124188	0.1096	0.107695	FALSE	FALSE	FALSE	G15Z4G	0.00213951	0.0222764	outcome	TRUE	reported	textfile	0.0102	3.353e-15	exposure	TRUE	reported	hcWyMX	textfile	2	TRUE	NA	61.5148019992311
rs1496653	A	G	A	G	0.0665	-0.000385467	0.7887	0.79658	FALSE	FALSE	FALSE	G15Z4G	0.00164611	0.091515	outcome	TRUE	reported	textfile	0.0079	2.487e-17	exposure	TRUE	reported	hcWyMX	textfile	2	TRUE	NA	70.8580355712226
rs1517037	T	C	T	C	-0.0451	0.00180583	0.1935	0.188366	FALSE	FALSE	FALSE	G15Z4G	0.001697	0.537602	outcome	TRUE	reported	textfile	0.0082	3.345e-08	exposure	TRUE	reported	hcWyMX	textfile	2	TRUE	NA	30.25
rs1561927	T	C	T	C	-0.042	-0.000915941	0.7328	0.731508	FALSE	FALSE	FALSE	G15Z4G	0.0015058	0.267606	outcome	TRUE	reported	textfile	0.0072	6.115e-09	exposure	TRUE	reported	hcWyMX	textfile	2	TRUE	NA	34.0277777777778
rs1562396	A	G	A	G	-0.0555	-0.0002926	0.6796	0.677622	FALSE	FALSE	FALSE	G15Z4G	0.00142256	0.0757207	outcome	TRUE	reported	textfile	0.0069	9.635e-16	exposure	TRUE	reported	hcWyMX	textfile	2	TRUE	NA	64.6975425330813
rs1573090	T	G	T	G	0.0458	-0.00165763	0.5328	0.538111	FALSE	FALSE	FALSE	G15Z4G	0.00136113	0.657577	outcome	TRUE	reported	textfile	0.0065	1.722e-12	exposure	TRUE	reported	hcWyMX	textfile	2	TRUE	NA	49.6482840236687
rs1665901	A	T	A	T	0.0398	0.0013321	0.6576	0.664317	FALSE	TRUE	FALSE	G15Z4G	0.00141008	0.468521	outcome	TRUE	reported	textfile	0.0068	4.973e-09	exposure	TRUE	reported	hcWyMX	textfile	2	TRUE	NA	34.2569204152249
rs17030845	T	C	T	C	-0.1191	-0.00259221	0.1007	0.1075	FALSE	FALSE	FALSE	G15Z4G	0.00214268	0.638272	outcome	TRUE	reported	textfile	0.0108	2.349e-28	exposure	TRUE	reported	hcWyMX	textfile	2	TRUE	NA	121.611882716049
rs1705263	A	C	A	C	-0.0484	-0.000636647	0.4367	0.440481	FALSE	FALSE	FALSE	G15Z4G	0.00133741	0.200659	outcome	TRUE	reported	textfile	0.0064	3.507e-14	exposure	TRUE	reported	hcWyMX	textfile	2	TRUE	NA	57.19140625
rs1708302	T	C	T	C	-0.0909	-0.00148025	0.4885	0.500302	FALSE	FALSE	FALSE	G15Z4G	0.00132644	0.585027	outcome	TRUE	reported	textfile	0.0064	5.769e-46	exposure	TRUE	reported	hcWyMX	textfile	2	TRUE	NA	201.728759765625
rs17122772	C	G	C	G	-0.0428	-0.00142894	0.7736	0.771154	FALSE	TRUE	FALSE	G15Z4G	0.00157591	0.443698	outcome	TRUE	reported	textfile	0.0077	3.313e-08	exposure	TRUE	reported	hcWyMX	textfile	2	TRUE	NA	30.8962725586102
rs17168486	T	C	T	C	0.0672	0.000679615	0.1802	0.172916	FALSE	FALSE	FALSE	G15Z4G	0.00176173	0.154902	outcome	TRUE	reported	textfile	0.0083	4.5e-16	exposure	TRUE	reported	hcWyMX	textfile	2	TRUE	NA	65.5514588474379
rs17522122	T	G	T	G	0.0356	0.00191489	0.474	0.471611	FALSE	FALSE	FALSE	G15Z4G	0.00133517	0.823909	outcome	TRUE	reported	textfile	0.0064	2.49e-08	exposure	TRUE	reported	hcWyMX	textfile	2	TRUE	NA	30.94140625
rs17744783	A	T	A	T	0.0577	0.00141142	0.1073	0.105252	FALSE	TRUE	FALSE	G15Z4G	0.00215965	0.29243	outcome	TRUE	reported	textfile	0.0103	1.873e-08	exposure	TRUE	reported	hcWyMX	textfile	2	TRUE	NA	31.3817513431992
rs17772814	A	G	A	G	-0.0746	-0.00230212	0.0857	0.082255	FALSE	FALSE	FALSE	G15Z4G	0.00252781	0.443698	outcome	TRUE	reported	textfile	0.0125	2.133e-09	exposure	TRUE	reported	hcWyMX	textfile	2	TRUE	NA	35.617024
rs1783541	T	C	T	C	0.0608	-0.000234397	0.201	0.216755	FALSE	FALSE	FALSE	G15Z4G	0.00161065	0.0555173	outcome	TRUE	reported	textfile	0.0081	4.647e-14	exposure	TRUE	reported	hcWyMX	textfile	2	TRUE	NA	56.3426306965402
rs1800961	T	C	T	C	0.1602	-0.0017345	0.0349	0.030684	FALSE	FALSE	FALSE	G15Z4G	0.00384444	0.187087	outcome	TRUE	reported	textfile	0.0175	5.095e-20	exposure	TRUE	reported	hcWyMX	textfile	2	TRUE	NA	83.8009469387755
rs2023681	A	G	A	G	-0.0826	-0.00114292	0.087	0.091811	FALSE	FALSE	FALSE	G15Z4G	0.00229595	0.207608	outcome	TRUE	reported	textfile	0.0115	7.399e-13	exposure	TRUE	reported	hcWyMX	textfile	2	TRUE	NA	51.5898676748582
rs2062213	C	G	C	G	-0.0743	0.00169615	0.924	0.920504	FALSE	TRUE	FALSE	G15Z4G	0.00247044	0.309804	outcome	TRUE	reported	textfile	0.012	6.799e-10	exposure	TRUE	reported	hcWyMX	textfile	2	TRUE	NA	38.3367361111111
rs2080385	T	G	T	G	-0.0551	-0.00021556	0.2489	0.237239	FALSE	FALSE	FALSE	G15Z4G	0.00155833	0.05061	outcome	TRUE	reported	textfile	0.0074	1.244e-13	exposure	TRUE	reported	hcWyMX	textfile	2	TRUE	NA	55.4421110299489
rs2107133	A	G	A	G	0.0643	0.00348247	0.8727	0.864002	FALSE	FALSE	FALSE	G15Z4G	0.00193456	0.035919628092556	outcome	TRUE	inferred	textfile	0.0097	4.017e-11	exposure	TRUE	reported	hcWyMX	textfile	2	TRUE	NA	43.9418641726007
rs2215383	T	C	T	C	-0.0641	0.00149381	0.4625	0.450087	FALSE	FALSE	FALSE	G15Z4G	0.00133361	0.585027	outcome	TRUE	reported	textfile	0.0064	1.056e-23	exposure	TRUE	reported	hcWyMX	textfile	2	TRUE	NA	100.312744140625
rs2237895	A	C	A	C	-0.0892	-9.48936e-05	0.573	0.584118	FALSE	FALSE	FALSE	G15Z4G	0.00134396	0.0268721	outcome	TRUE	reported	textfile	0.0066	1.147e-41	exposure	TRUE	reported	hcWyMX	textfile	2	TRUE	NA	182.659320477502
rs2258238	A	T	A	T	-0.102	-0.00202006	0.8963	0.893392	FALSE	TRUE	FALSE	G15Z4G	0.0021572	0.455932	outcome	TRUE	reported	textfile	0.0106	5.139e-22	exposure	TRUE	reported	hcWyMX	textfile	2	TRUE	NA	92.5952296190815
rs2277536	T	C	T	C	-0.0429	-0.00357663	0.7011	0.705774	FALSE	FALSE	FALSE	G15Z4G	0.00146579	0.0073422109386877	outcome	TRUE	inferred	textfile	0.007	9.631e-10	exposure	TRUE	reported	hcWyMX	textfile	2	TRUE	NA	37.559387755102
rs2290202	T	G	T	G	0.0666	0.00291408	0.1393	0.129382	FALSE	FALSE	FALSE	G15Z4G	0.00198133	0.853872	outcome	TRUE	reported	textfile	0.0092	4.892e-13	exposure	TRUE	reported	hcWyMX	textfile	2	TRUE	NA	52.4050094517959
rs2292662	T	C	T	C	-0.0645	0.00309731	0.16	0.150093	FALSE	FALSE	FALSE	G15Z4G	0.00186157	0.0480746001456475	outcome	TRUE	inferred	textfile	0.0088	2.239e-13	exposure	TRUE	reported	hcWyMX	textfile	2	TRUE	NA	53.7222365702479
rs231360	T	C	T	C	0.0576	0.000242458	0.3963	0.392282	FALSE	FALSE	FALSE	G15Z4G	0.00136491	0.0655015	outcome	TRUE	reported	textfile	0.0067	8.269e-18	exposure	TRUE	reported	hcWyMX	textfile	2	TRUE	NA	73.9086656270884
rs2351707	T	C	T	C	-0.0644	-0.00288462	0.7178	0.718645	FALSE	FALSE	FALSE	G15Z4G	0.00147673	0.0253870855839902	outcome	TRUE	inferred	textfile	0.007	4.301e-20	exposure	TRUE	reported	hcWyMX	textfile	2	TRUE	NA	84.64
rs2383205	A	G	A	G	-0.0533	-0.00103856	0.4015	0.396652	FALSE	FALSE	FALSE	G15Z4G	0.00135707	0.356547	outcome	TRUE	reported	textfile	0.0065	2.199e-16	exposure	TRUE	reported	hcWyMX	textfile	2	TRUE	NA	67.24
rs243019	T	C	T	C	-0.0588	0.00158134	0.5359	0.543409	FALSE	FALSE	FALSE	G15Z4G	0.00133602	0.619789	outcome	TRUE	reported	textfile	0.0064	3.372e-20	exposure	TRUE	reported	hcWyMX	textfile	2	TRUE	NA	84.41015625
rs2767036	A	C	A	C	-0.0389	-0.0016996	0.7086	0.712369	FALSE	FALSE	FALSE	G15Z4G	0.00146803	0.60206	outcome	TRUE	reported	textfile	0.007	2.936e-08	exposure	TRUE	reported	hcWyMX	textfile	2	TRUE	NA	30.8818367346939
rs2796441	A	G	A	G	-0.0674	0.000338506	0.406	0.418761	FALSE	FALSE	FALSE	G15Z4G	0.00134259	0.09691	outcome	TRUE	reported	textfile	0.0065	2.972e-25	exposure	TRUE	reported	hcWyMX	textfile	2	TRUE	NA	107.520946745562
rs2812545	A	G	A	G	0.0413	-0.000497614	0.5206	0.52692	FALSE	FALSE	FALSE	G15Z4G	0.00134039	0.148742	outcome	TRUE	reported	textfile	0.0065	1.99e-10	exposure	TRUE	reported	hcWyMX	textfile	2	TRUE	NA	40.3713609467456
rs2820441	A	C	A	C	0.0556	-0.0001962	0.6893	0.683543	FALSE	FALSE	FALSE	G15Z4G	0.00142548	0.05061	outcome	TRUE	reported	textfile	0.0069	8.562e-16	exposure	TRUE	reported	hcWyMX	textfile	2	TRUE	NA	64.9308968704054
rs28533815	T	C	T	C	-0.0748	0.00142995	0.2507	0.244298	FALSE	FALSE	FALSE	G15Z4G	0.00154282	0.455932	outcome	TRUE	reported	textfile	0.008	5.452e-21	exposure	TRUE	reported	hcWyMX	textfile	2	TRUE	NA	87.4225
rs28663084	A	G	A	G	-0.0376	-0.000702304	0.673	0.671441	FALSE	FALSE	FALSE	G15Z4G	0.00141836	0.207608	outcome	TRUE	reported	textfile	0.0068	3.298e-08	exposure	TRUE	reported	hcWyMX	textfile	2	TRUE	NA	30.5743944636678
rs2896177	A	G	A	G	-0.0367	0.00315367	0.5413	0.550395	FALSE	FALSE	FALSE	G15Z4G	0.00133187	0.00894586464923648	outcome	TRUE	inferred	textfile	0.0064	9.128e-09	exposure	TRUE	reported	hcWyMX	textfile	2	TRUE	NA	32.883056640625
rs2925979	T	C	T	C	0.0546	-0.000928342	0.2987	0.299838	FALSE	FALSE	FALSE	G15Z4G	0.00144835	0.283997	outcome	TRUE	reported	textfile	0.007	7.068e-15	exposure	TRUE	reported	hcWyMX	textfile	2	TRUE	NA	60.84
rs2972144	A	G	A	G	-0.0911	-0.00195389	0.3618	0.352408	FALSE	FALSE	FALSE	G15Z4G	0.00138695	0.79588	outcome	TRUE	reported	textfile	0.0066	2.192e-43	exposure	TRUE	reported	hcWyMX	textfile	2	TRUE	NA	190.523645546373
rs3019208	A	G	A	G	0.0397	0.000915563	0.6847	0.682556	FALSE	FALSE	FALSE	G15Z4G	0.00142518	0.283997	outcome	TRUE	reported	textfile	0.0068	5.431e-09	exposure	TRUE	reported	hcWyMX	textfile	2	TRUE	NA	34.084991349481
rs3094682	A	C	A	C	-0.0619	0.00183486	0.1926	0.183597	FALSE	FALSE	FALSE	G15Z4G	0.00171347	0.552842	outcome	TRUE	reported	textfile	0.0082	3.469e-14	exposure	TRUE	reported	hcWyMX	textfile	2	TRUE	NA	56.9840868530636
rs320369	A	G	A	G	0.0372	-0.00152882	0.3232	0.317012	FALSE	FALSE	FALSE	G15Z4G	0.00143639	0.537602	outcome	TRUE	reported	textfile	0.0068	4.602e-08	exposure	TRUE	reported	hcWyMX	textfile	2	TRUE	NA	29.9273356401384
rs329122	A	G	A	G	0.0366	-0.000163967	0.4292	0.420472	FALSE	FALSE	FALSE	G15Z4G	0.00134539	0.0457575	outcome	TRUE	reported	textfile	0.0065	1.719e-08	exposure	TRUE	reported	hcWyMX	textfile	2	TRUE	NA	31.7055621301775
rs340874	T	C	T	C	-0.0678	0.00163298	0.449	0.431221	FALSE	FALSE	FALSE	G15Z4G	0.00133693	0.657577	outcome	TRUE	reported	textfile	0.0065	1.555e-25	exposure	TRUE	reported	hcWyMX	textfile	2	TRUE	NA	108.800946745562
rs34715063	T	C	T	C	-0.0772	0.00241947	0.8778	0.871314	FALSE	FALSE	FALSE	G15Z4G	0.00198958	0.657577	outcome	TRUE	reported	textfile	0.0099	8.403e-15	exposure	TRUE	reported	hcWyMX	textfile	2	TRUE	NA	60.8084889297011
rs348330	A	G	A	G	-0.0492	-0.00060677	0.6399	0.632409	FALSE	FALSE	FALSE	G15Z4G	0.00138067	0.180456	outcome	TRUE	reported	textfile	0.0067	2.1e-13	exposure	TRUE	reported	hcWyMX	textfile	2	TRUE	NA	53.923813766986
rs34990153	A	G	A	G	0.0476	0.00152828	0.5601	0.558747	FALSE	FALSE	FALSE	G15Z4G	0.0013402	0.60206	outcome	TRUE	reported	textfile	0.0065	2.257e-13	exposure	TRUE	reported	hcWyMX	textfile	2	TRUE	NA	53.6274556213018
rs35011184	A	G	A	G	0.2822	-0.00137944	0.2306	0.228869	FALSE	FALSE	FALSE	G15Z4G	0.00158927	0.408935	outcome	TRUE	reported	textfile	0.0075	1e-200	exposure	TRUE	reported	hcWyMX	textfile	2	TRUE	NA	1415.76604444444
rs35318451	A	G	A	G	0.0478	0.00291852	0.331	0.325846	FALSE	FALSE	FALSE	G15Z4G	0.00141542	0.0196064254817124	outcome	TRUE	inferred	textfile	0.007	9.498e-12	exposure	TRUE	reported	hcWyMX	textfile	2	TRUE	NA	46.6293877551021
rs35777422	A	G	A	G	-0.0381	-0.00101014	0.3559	0.348304	FALSE	FALSE	FALSE	G15Z4G	0.00139219	0.327902	outcome	TRUE	reported	textfile	0.0067	1.302e-08	exposure	TRUE	reported	hcWyMX	textfile	2	TRUE	NA	32.33704611272
rs35895680	A	C	A	C	-0.0554	-0.000795912	0.323	0.326742	FALSE	FALSE	FALSE	G15Z4G	0.00142256	0.236572	outcome	TRUE	reported	textfile	0.0069	1.084e-15	exposure	TRUE	reported	hcWyMX	textfile	2	TRUE	NA	64.4646082755724
rs36138276	A	G	A	G	-0.0431	-0.000436937	0.4992	0.51385	FALSE	FALSE	FALSE	G15Z4G	0.00134374	0.124939	outcome	TRUE	reported	textfile	0.0066	6.403e-11	exposure	TRUE	reported	hcWyMX	textfile	2	TRUE	NA	42.6448576675849
rs3768321	T	G	T	G	0.084	-0.000295434	0.1993	0.196319	FALSE	FALSE	FALSE	G15Z4G	0.00167	0.0655015	outcome	TRUE	reported	textfile	0.008	4.753e-26	exposure	TRUE	reported	hcWyMX	textfile	2	TRUE	NA	110.25
rs3783394	A	G	A	G	-0.038	-0.000225745	0.3477	0.344445	FALSE	FALSE	FALSE	G15Z4G	0.00139545	0.0604807	outcome	TRUE	reported	textfile	0.0067	1.421e-08	exposure	TRUE	reported	hcWyMX	textfile	2	TRUE	NA	32.1675206059256
rs3786900	A	G	A	G	0.0434	-0.00107813	0.7307	0.732034	FALSE	FALSE	FALSE	G15Z4G	0.00150148	0.327902	outcome	TRUE	reported	textfile	0.0072	1.886e-09	exposure	TRUE	reported	hcWyMX	textfile	2	TRUE	NA	36.3341049382716
rs3798519	A	C	A	C	-0.0616	0.000936921	0.811	0.819993	FALSE	FALSE	FALSE	G15Z4G	0.00172751	0.229148	outcome	TRUE	reported	textfile	0.0082	4.602e-14	exposure	TRUE	reported	hcWyMX	textfile	2	TRUE	NA	56.4330755502677
rs3802177	A	G	A	G	-0.1077	0.00146274	0.3154	0.308767	FALSE	FALSE	FALSE	G15Z4G	0.0014376	0.508638	outcome	TRUE	reported	textfile	0.0069	9.163e-55	exposure	TRUE	reported	hcWyMX	textfile	2	TRUE	NA	243.631379962193
rs429358	T	C	T	C	0.0746	4.74273e-05	0.8473	0.845803	FALSE	FALSE	FALSE	G15Z4G	0.00183777	0.00877392	outcome	TRUE	reported	textfile	0.0091	2.621e-16	exposure	TRUE	reported	hcWyMX	textfile	2	TRUE	NA	67.2039608742905
rs4368494	A	G	A	G	-0.054	0.000501355	0.2976	0.293876	FALSE	FALSE	FALSE	G15Z4G	0.00145595	0.136677	outcome	TRUE	reported	textfile	0.007	1.385e-14	exposure	TRUE	reported	hcWyMX	textfile	2	TRUE	NA	59.5102040816327
rs459193	A	G	A	G	-0.0722	0.000199177	0.2594	0.252786	FALSE	FALSE	FALSE	G15Z4G	0.00152305	0.0457575	outcome	TRUE	reported	textfile	0.0073	6.783e-23	exposure	TRUE	reported	hcWyMX	textfile	2	TRUE	NA	97.8202289360105
rs4686471	T	C	T	C	-0.0608	-0.000353163	0.3887	0.39027	FALSE	FALSE	FALSE	G15Z4G	0.00136545	0.09691	outcome	TRUE	reported	textfile	0.0066	3.045e-20	exposure	TRUE	reported	hcWyMX	textfile	2	TRUE	NA	84.8631772268136
rs4688760	T	C	T	C	0.042	0.00321088	0.6828	0.688973	FALSE	FALSE	FALSE	G15Z4G	0.00143647	0.0127002320383289	outcome	TRUE	inferred	textfile	0.007	2.136e-09	exposure	TRUE	reported	hcWyMX	textfile	2	TRUE	NA	36
rs4709746	T	C	T	C	-0.0567	-0.00107876	0.1313	0.133772	FALSE	FALSE	FALSE	G15Z4G	0.00196068	0.236572	outcome	TRUE	reported	textfile	0.0096	3.951e-09	exposure	TRUE	reported	hcWyMX	textfile	2	TRUE	NA	34.8837890625
rs474513	A	G	A	G	0.0399	9.03021e-06	0.5162	0.5238	FALSE	FALSE	FALSE	G15Z4G	0.00132838	0.00436481	outcome	TRUE	reported	textfile	0.0064	4.178e-10	exposure	TRUE	reported	hcWyMX	textfile	2	TRUE	NA	38.867431640625
rs4804833	A	G	A	G	0.048	-0.000292741	0.3912	0.384326	FALSE	FALSE	FALSE	G15Z4G	0.00136016	0.0809219	outcome	TRUE	reported	textfile	0.0066	3.417e-13	exposure	TRUE	reported	hcWyMX	textfile	2	TRUE	NA	52.8925619834711
rs4812034	T	G	T	G	0.0416	-0.000199008	0.5465	0.542079	FALSE	FALSE	FALSE	G15Z4G	0.00133265	0.0555173	outcome	TRUE	reported	textfile	0.0064	7.347e-11	exposure	TRUE	reported	hcWyMX	textfile	2	TRUE	NA	42.25
rs4865436	C	G	C	G	-0.049	-0.00178259	0.7004	0.714733	FALSE	TRUE	FALSE	G15Z4G	0.00152468	0.619789	outcome	TRUE	reported	textfile	0.0075	8.037e-11	exposure	TRUE	reported	hcWyMX	textfile	2	TRUE	NA	42.6844444444445
rs490689	A	G	A	G	0.0543	0.00047577	0.2002	0.208696	FALSE	FALSE	FALSE	G15Z4G	0.00163311	0.113509	outcome	TRUE	reported	textfile	0.008	8.863e-12	exposure	TRUE	reported	hcWyMX	textfile	2	TRUE	NA	46.07015625
rs4925109	A	G	A	G	0.0476	-0.000412915	0.3177	0.305431	FALSE	FALSE	FALSE	G15Z4G	0.00144499	0.107905	outcome	TRUE	reported	textfile	0.0069	5.65e-12	exposure	TRUE	reported	hcWyMX	textfile	2	TRUE	NA	47.5900021003991
rs4929965	A	G	A	G	0.0668	-0.00247344	0.3813	0.379443	FALSE	FALSE	FALSE	G15Z4G	0.00136957	0.0354593648118912	outcome	TRUE	inferred	textfile	0.0068	9.669e-23	exposure	TRUE	reported	hcWyMX	textfile	2	TRUE	NA	96.5017301038062
rs4977213	T	C	T	C	-0.0507	-0.00101942	0.6281	0.61876	FALSE	FALSE	FALSE	G15Z4G	0.00136667	0.337242	outcome	TRUE	reported	textfile	0.0069	2.187e-13	exposure	TRUE	reported	hcWyMX	textfile	2	TRUE	NA	53.9905482041588
rs505922	T	C	T	C	-0.0473	-0.0011148	0.6634	0.681892	FALSE	FALSE	FALSE	G15Z4G	0.0014241	0.366532	outcome	TRUE	reported	textfile	0.0068	3.65e-12	exposure	TRUE	reported	hcWyMX	textfile	2	TRUE	NA	48.3842993079585
rs508419	A	G	A	G	-0.0811	0.000464158	0.2356	0.242364	FALSE	FALSE	FALSE	G15Z4G	0.00155143	0.119186	outcome	TRUE	reported	textfile	0.0075	5.433e-27	exposure	TRUE	reported	hcWyMX	textfile	2	TRUE	NA	116.928177777778
rs5215	T	C	T	C	-0.0706	0.000374567	0.6272	0.643666	FALSE	FALSE	FALSE	G15Z4G	0.00138504	0.102373	outcome	TRUE	reported	textfile	0.0066	9.848e-27	exposure	TRUE	reported	hcWyMX	textfile	2	TRUE	NA	114.425160697888
rs55653563	A	C	A	C	0.0435	-0.000963031	0.7333	0.733263	FALSE	FALSE	FALSE	G15Z4G	0.00150198	0.283997	outcome	TRUE	reported	textfile	0.0072	1.731e-09	exposure	TRUE	reported	hcWyMX	textfile	2	TRUE	NA	36.5017361111111
rs55872725	T	C	T	C	0.122	-0.00143069	0.4175	0.401699	FALSE	FALSE	FALSE	G15Z4G	0.00135338	0.537602	outcome	TRUE	reported	textfile	0.0065	8.509e-79	exposure	TRUE	reported	hcWyMX	textfile	2	TRUE	NA	352.284023668639
rs56187241	T	C	T	C	0.1014	-0.00146134	0.0451	0.038723	FALSE	FALSE	FALSE	G15Z4G	0.00343851	0.173925	outcome	TRUE	reported	textfile	0.0157	1.072e-10	exposure	TRUE	reported	hcWyMX	textfile	2	TRUE	NA	41.7134975049698
rs56348580	C	G	C	G	-0.0617	-0.00185032	0.3082	0.307381	FALSE	TRUE	FALSE	G15Z4G	0.00143989	0.69897	outcome	TRUE	reported	textfile	0.0069	4.313e-19	exposure	TRUE	reported	hcWyMX	textfile	2	TRUE	NA	79.9598823776518
rs5758223	A	G	A	G	0.0401	-0.00144687	0.7134	0.720564	FALSE	FALSE	FALSE	G15Z4G	0.0014783	0.481486	outcome	TRUE	reported	textfile	0.0071	1.779e-08	exposure	TRUE	reported	hcWyMX	textfile	2	TRUE	NA	31.8986312239635
rs576674	A	G	A	G	-0.0538	0.0010846	0.8313	0.831793	FALSE	FALSE	FALSE	G15Z4G	0.00177339	0.267606	outcome	TRUE	reported	textfile	0.0086	3.697e-10	exposure	TRUE	reported	hcWyMX	textfile	2	TRUE	NA	39.1352082206598
rs58432198	T	C	T	C	-0.0636	0.00122957	0.1172	0.117545	FALSE	FALSE	FALSE	G15Z4G	0.00207506	0.259637	outcome	TRUE	reported	textfile	0.0103	5.707e-10	exposure	TRUE	reported	hcWyMX	textfile	2	TRUE	NA	38.1276274860967
rs58642235	T	C	T	C	-0.0566	-0.00142541	0.8612	0.858173	FALSE	FALSE	FALSE	G15Z4G	0.00193842	0.337242	outcome	TRUE	reported	textfile	0.0094	1.896e-09	exposure	TRUE	reported	hcWyMX	textfile	2	TRUE	NA	36.2557718424627
rs59147390	T	C	T	C	0.0648	0.00164449	0.8922	0.88923	FALSE	FALSE	FALSE	G15Z4G	0.00211833	0.356547	outcome	TRUE	reported	textfile	0.0105	6.056e-10	exposure	TRUE	reported	hcWyMX	textfile	2	TRUE	NA	38.0865306122449
rs601945	A	G	A	G	-0.0849	0.000390288	0.8259	0.810125	FALSE	FALSE	FALSE	G15Z4G	0.00169649	0.0861861	outcome	TRUE	reported	textfile	0.0086	4.662e-23	exposure	TRUE	reported	hcWyMX	textfile	2	TRUE	NA	97.4582206598161
rs62107261	T	C	T	C	0.1019	-0.000239502	0.9541	0.951485	FALSE	FALSE	FALSE	G15Z4G	0.00309694	0.0268721	outcome	TRUE	reported	textfile	0.0161	2.621e-10	exposure	TRUE	reported	hcWyMX	textfile	2	TRUE	NA	40.0586782917326
rs62271373	A	T	A	T	0.0882	-0.00108123	0.0547	0.060128	FALSE	TRUE	FALSE	G15Z4G	0.00284782	0.154902	outcome	TRUE	reported	textfile	0.0144	1.033e-09	exposure	TRUE	reported	hcWyMX	textfile	2	TRUE	NA	37.515625
rs62563593	A	G	A	G	-0.0394	-0.00163348	0.6063	0.607745	FALSE	FALSE	FALSE	G15Z4G	0.00136076	0.638272	outcome	TRUE	reported	textfile	0.0065	1.284e-09	exposure	TRUE	reported	hcWyMX	textfile	2	TRUE	NA	36.7422485207101
rs6444809	T	C	T	C	0.0544	0.000278829	0.8723	0.8768	FALSE	FALSE	FALSE	G15Z4G	0.00202215	0.05061	outcome	TRUE	reported	textfile	0.0096	1.628e-08	exposure	TRUE	reported	hcWyMX	textfile	2	TRUE	NA	32.1111111111111
rs6459737	A	G	A	G	-0.0583	0.00171382	0.338	0.348634	FALSE	FALSE	FALSE	G15Z4G	0.00138881	0.657577	outcome	TRUE	reported	textfile	0.0067	3.311e-18	exposure	TRUE	reported	hcWyMX	textfile	2	TRUE	NA	75.7159723769214
rs6545714	A	G	A	G	-0.0363	-0.000689249	0.6081	0.60216	FALSE	FALSE	FALSE	G15Z4G	0.00135797	0.21467	outcome	TRUE	reported	textfile	0.0065	2.246e-08	exposure	TRUE	reported	hcWyMX	textfile	2	TRUE	NA	31.1879289940828
rs6600191	T	C	T	C	0.0587	-0.00121118	0.8246	0.817557	FALSE	FALSE	FALSE	G15Z4G	0.00172053	0.318759	outcome	TRUE	reported	textfile	0.0085	4.471e-12	exposure	TRUE	reported	hcWyMX	textfile	2	TRUE	NA	47.6912110726644
rs6687271	A	C	A	C	-0.0402	0.000572565	0.7521	0.758374	FALSE	FALSE	FALSE	G15Z4G	0.00154955	0.148742	outcome	TRUE	reported	textfile	0.0073	4.136e-08	exposure	TRUE	reported	hcWyMX	textfile	2	TRUE	NA	30.3253893788703
rs67232546	T	C	T	C	0.0531	-0.000161125	0.2047	0.21238	FALSE	FALSE	FALSE	G15Z4G	0.00163279	0.0362122	outcome	TRUE	reported	textfile	0.008	2.505e-11	exposure	TRUE	reported	hcWyMX	textfile	2	TRUE	NA	44.05640625
rs6821438	A	G	A	G	0.0397	-0.00185407	0.5342	0.529379	FALSE	FALSE	FALSE	G15Z4G	0.00132755	0.79588	outcome	TRUE	reported	textfile	0.0064	5.103e-10	exposure	TRUE	reported	hcWyMX	textfile	2	TRUE	NA	38.478759765625
rs6885132	C	G	C	G	0.077	-0.00161765	0.9036	0.899895	FALSE	TRUE	FALSE	G15Z4G	0.002249	0.327902	outcome	TRUE	reported	textfile	0.011	2.488e-12	exposure	TRUE	reported	hcWyMX	textfile	2	TRUE	NA	49
rs6937438	A	G	A	G	-0.0514	0.00128734	0.7112	0.70781	FALSE	FALSE	FALSE	G15Z4G	0.00145919	0.420216	outcome	TRUE	reported	textfile	0.007	2.352e-13	exposure	TRUE	reported	hcWyMX	textfile	2	TRUE	NA	53.9175510204082
rs702634	A	G	A	G	0.0503	-0.00220708	0.689	0.692473	FALSE	FALSE	FALSE	G15Z4G	0.00144121	0.886057	outcome	TRUE	reported	textfile	0.0069	3.365e-13	exposure	TRUE	reported	hcWyMX	textfile	2	TRUE	NA	53.1419869775257
rs7178762	T	C	T	C	-0.0387	-0.00111681	0.5364	0.549865	FALSE	FALSE	FALSE	G15Z4G	0.00133613	0.39794	outcome	TRUE	reported	textfile	0.0064	1.367e-09	exposure	TRUE	reported	hcWyMX	textfile	2	TRUE	NA	36.564697265625
rs7240767	T	C	T	C	-0.0372	0.000211096	0.626	0.613333	FALSE	FALSE	FALSE	G15Z4G	0.00136409	0.0555173	outcome	TRUE	reported	textfile	0.0066	1.705e-08	exposure	TRUE	reported	hcWyMX	textfile	2	TRUE	NA	31.7685950413223
rs72802358	C	G	C	G	-0.1135	0.00264139	0.1032	0.102803	FALSE	TRUE	FALSE	G15Z4G	0.00219827	0.638272	outcome	TRUE	reported	textfile	0.0107	2.215e-26	exposure	TRUE	reported	hcWyMX	textfile	2	TRUE	NA	112.518560572976
rs7313918	T	C	T	C	-0.0559	8.00605e-05	0.8635	0.872563	FALSE	FALSE	FALSE	G15Z4G	0.00202007	0.0132283	outcome	TRUE	reported	textfile	0.0094	2.99e-09	exposure	TRUE	reported	hcWyMX	textfile	2	TRUE	NA	35.3645314622001
rs7325671	T	C	T	C	0.0545	-0.00165418	0.1264	0.13033	FALSE	FALSE	FALSE	G15Z4G	0.00197586	0.39794	outcome	TRUE	reported	textfile	0.0096	1.533e-08	exposure	TRUE	reported	hcWyMX	textfile	2	TRUE	NA	32.2292751736111
rs745805	A	T	A	T	0.0632	-0.00253839	0.82	0.823775	FALSE	TRUE	FALSE	G15Z4G	0.00174439	0.823909	outcome	TRUE	reported	textfile	0.0084	4.516e-14	exposure	TRUE	reported	hcWyMX	textfile	2	TRUE	NA	56.6077097505669
rs7572970	A	G	A	G	-0.0447	-0.000686216	0.2659	0.279623	FALSE	FALSE	FALSE	G15Z4G	0.00147851	0.19382	outcome	TRUE	reported	textfile	0.0072	6.12e-10	exposure	TRUE	reported	hcWyMX	textfile	2	TRUE	NA	38.5434027777778
rs7633675	T	G	T	G	-0.1085	-0.00118297	0.6837	0.684382	FALSE	FALSE	FALSE	G15Z4G	0.00142672	0.387216	outcome	TRUE	reported	textfile	0.0068	3.206e-57	exposure	TRUE	reported	hcWyMX	textfile	2	TRUE	NA	254.5901816609
rs7667864	A	C	A	C	-0.0402	-0.00130966	0.2838	0.286198	FALSE	FALSE	FALSE	G15Z4G	0.00147211	0.431798	outcome	TRUE	reported	textfile	0.0071	1.64e-08	exposure	TRUE	reported	hcWyMX	textfile	2	TRUE	NA	32.057925014878
rs7669833	A	T	A	T	-0.0572	-0.00114272	0.2951	0.294974	FALSE	TRUE	FALSE	G15Z4G	0.00146641	0.356547	outcome	TRUE	reported	textfile	0.007	3.524e-16	exposure	TRUE	reported	hcWyMX	textfile	2	TRUE	NA	66.7722448979592
rs7732130	A	G	A	G	-0.0606	-0.00140786	0.6992	0.681755	FALSE	FALSE	FALSE	G15Z4G	0.00142877	0.49485	outcome	TRUE	reported	textfile	0.007	5.693e-18	exposure	TRUE	reported	hcWyMX	textfile	2	TRUE	NA	74.9461224489796
rs77464186	A	C	A	C	0.1002	0.00245704	0.8357	0.844912	FALSE	FALSE	FALSE	G15Z4G	0.00183308	0.744727	outcome	TRUE	reported	textfile	0.0087	9.304e-31	exposure	TRUE	reported	hcWyMX	textfile	2	TRUE	NA	132.646848989298
rs77864822	A	G	A	G	0.0753	-0.00175804	0.9295	0.934451	FALSE	FALSE	FALSE	G15Z4G	0.0027185	0.283997	outcome	TRUE	reported	textfile	0.0129	5.005e-09	exposure	TRUE	reported	hcWyMX	textfile	2	TRUE	NA	34.0730124391563
rs7966976	A	G	A	G	-0.0751	0.00120869	0.1964	0.196033	FALSE	FALSE	FALSE	G15Z4G	0.00166859	0.327902	outcome	TRUE	reported	textfile	0.0081	1.217e-20	exposure	TRUE	reported	hcWyMX	textfile	2	TRUE	NA	85.9626581313824
rs8008910	A	G	A	G	0.0554	0.0014415	0.2192	0.221756	FALSE	FALSE	FALSE	G15Z4G	0.00159549	0.431798	outcome	TRUE	reported	textfile	0.0076	4.223e-13	exposure	TRUE	reported	hcWyMX	textfile	2	TRUE	NA	53.1364265927978
rs8071043	T	C	T	C	-0.0523	0.00106623	0.6738	0.669509	FALSE	FALSE	FALSE	G15Z4G	0.00141471	0.346787	outcome	TRUE	reported	textfile	0.0068	1.533e-14	exposure	TRUE	reported	hcWyMX	textfile	2	TRUE	NA	59.1541955017301
rs8097210	T	G	T	G	-0.0537	-0.00137574	0.7325	0.733955	FALSE	FALSE	FALSE	G15Z4G	0.00150205	0.443698	outcome	TRUE	reported	textfile	0.0072	1.061e-13	exposure	TRUE	reported	hcWyMX	textfile	2	TRUE	NA	55.6267361111111
rs8192675	T	C	T	C	0.0659	-0.00122671	0.7121	0.71116	FALSE	FALSE	FALSE	G15Z4G	0.00146008	0.39794	outcome	TRUE	reported	textfile	0.007	5.772e-21	exposure	TRUE	reported	hcWyMX	textfile	2	TRUE	NA	88.6287755102041
rs878521	A	G	A	G	0.0618	-0.000909597	0.2434	0.254229	FALSE	FALSE	FALSE	G15Z4G	0.00153044	0.259637	outcome	TRUE	reported	textfile	0.0074	9.308e-17	exposure	TRUE	reported	hcWyMX	textfile	2	TRUE	NA	69.745069393718
rs9304665	A	T	A	T	0.0418	0.00176867	0.7595	0.763587	FALSE	TRUE	FALSE	G15Z4G	0.00156443	0.585027	outcome	TRUE	reported	textfile	0.0076	4.529e-08	exposure	TRUE	reported	hcWyMX	textfile	2	TRUE	NA	30.25
rs9368222	A	C	A	C	0.1379	-0.000298559	0.2717	0.261934	FALSE	FALSE	FALSE	G15Z4G	0.00150852	0.0757207	outcome	TRUE	reported	textfile	0.0071	1.42e-83	exposure	TRUE	reported	hcWyMX	textfile	2	TRUE	NA	377.23487403293
rs9379084	A	G	A	G	-0.0994	-0.00089496	0.1121	0.115667	FALSE	FALSE	FALSE	G15Z4G	0.00213837	0.167491	outcome	TRUE	reported	textfile	0.0106	5.478e-21	exposure	TRUE	reported	hcWyMX	textfile	2	TRUE	NA	87.934852260591
rs9563615	A	T	A	T	0.0408	7.61734e-05	0.7092	0.704021	FALSE	TRUE	FALSE	G15Z4G	0.0014578	0.0177288	outcome	TRUE	reported	textfile	0.0072	1.628e-08	exposure	TRUE	reported	hcWyMX	textfile	2	TRUE	NA	32.1111111111111
rs9665898	T	C	T	C	-0.0525	-0.00107332	0.1361	0.130285	FALSE	FALSE	FALSE	G15Z4G	0.00197173	0.229148	outcome	TRUE	reported	textfile	0.0094	2.528e-08	exposure	TRUE	reported	hcWyMX	textfile	2	TRUE	NA	31.1934133091897
rs9873519	T	C	T	C	0.0371	0.000431356	0.5384	0.531837	FALSE	FALSE	FALSE	G15Z4G	0.0013302	0.124939	outcome	TRUE	reported	textfile	0.0064	6.292e-09	exposure	TRUE	reported	hcWyMX	textfile	2	TRUE	NA	33.603759765625
