# Supplementary material for: Pregestational Diabetes and Adverse Pregnancy Results: A Mendelian Randomization Study
Source: Arch Iran Med. 2025 Feb 1;28(2):81–7. doi: 10.34172/aim.33461 (PMC11892093; doi:10.34172/aim.33461)
Supplement: Supplementary file 3 — SNPs Excluded for MIS Using Cook’s Distance Analysis. [file aim-28-81-s003.txt]

SNP	effect_allele.exposure	other_allele.exposure	effect_allele.outcome	other_allele.outcome	beta.exposure	beta.outcome	eaf.exposure	eaf.outcome	remove	palindromic	ambiguous	id.outcome	pos.outcome	pval.outcome	se.outcome	outcome	mr_keep.outcome	pval_origin.outcome	data_source.outcome	se.exposure	pval.exposure	exposure	mr_keep.exposure	pval_origin.exposure	id.exposure	data_source.exposure	action	mr_keep	samplesize.outcome	F
rs1007090	T	C	T	C	-0.044	-0.00131245	0.3316	0.266517	FALSE	FALSE	FALSE	dRDD2Y	33995065	0.920023	0.0130715	outcome	TRUE	reported	textfile	0.0068	1.012e-10	exposure	TRUE	reported	WjH7kM	textfile	1	TRUE	NA	41.8685121107267
rs10406431	A	G	A	G	0.0603	0.00982985	0.5626	0.552743	FALSE	FALSE	FALSE	dRDD2Y	45653761	0.395757	0.0115751	outcome	TRUE	reported	textfile	0.0065	1.557e-20	exposure	TRUE	reported	WjH7kM	textfile	1	TRUE	NA	86.0613017751479
rs10419627	A	G	A	G	0.0431	-0.00980927	0.591	0.679524	FALSE	FALSE	FALSE	dRDD2Y	12925863	0.427768	0.0123696	outcome	TRUE	reported	textfile	0.0065	3.15e-11	exposure	TRUE	reported	WjH7kM	textfile	1	TRUE	NA	43.967100591716
rs10516495	A	T	A	T	-0.0418	-0.00903124	0.3128	0.349618	FALSE	TRUE	FALSE	dRDD2Y	102978933	0.455283	0.0120959	outcome	TRUE	reported	textfile	0.0069	1.458e-09	exposure	TRUE	reported	WjH7kM	textfile	1	TRUE	NA	36.6990128124344
rs1061810	A	C	A	C	0.0502	-0.00382335	0.2867	0.298316	FALSE	FALSE	FALSE	dRDD2Y	43856384	0.761197	0.0125806	outcome	TRUE	reported	textfile	0.007	8.305e-13	exposure	TRUE	reported	WjH7kM	textfile	1	TRUE	NA	51.4293877551021
rs10750397	A	G	A	G	0.0394	0.0154083	0.2829	0.347966	FALSE	FALSE	FALSE	dRDD2Y	128364249	0.204234	0.0121365	outcome	TRUE	reported	textfile	0.0071	3.132e-08	exposure	TRUE	reported	WjH7kM	textfile	1	TRUE	NA	30.7946835945249
rs10811660	A	G	A	G	-0.1598	0.00477363	0.1704	0.142099	FALSE	FALSE	FALSE	dRDD2Y	22134069	0.771847	0.0164631	outcome	TRUE	reported	textfile	0.0086	2.541e-77	exposure	TRUE	reported	WjH7kM	textfile	1	TRUE	NA	345.268253109789
rs10830963	C	G	C	G	-0.101	0.00282442	0.7208	0.642561	FALSE	TRUE	FALSE	dRDD2Y	92975544	0.814654	0.0120482	outcome	TRUE	reported	textfile	0.0071	1.121e-45	exposure	TRUE	reported	WjH7kM	textfile	1	TRUE	NA	202.360642729617
rs10882099	T	C	T	C	0.1095	-0.00686758	0.5879	0.524465	FALSE	FALSE	FALSE	dRDD2Y	92700893	0.551393	0.0115291	outcome	TRUE	reported	textfile	0.0065	7.726e-64	exposure	TRUE	reported	WjH7kM	textfile	1	TRUE	NA	283.792899408284
rs10937721	C	G	C	G	0.085	0.00286737	0.5893	0.576242	FALSE	TRUE	TRUE	dRDD2Y	6305036	0.806265	0.0116918	outcome	TRUE	reported	textfile	0.0066	5.39e-38	exposure	TRUE	reported	WjH7kM	textfile	1	TRUE	NA	165.863177226814
rs10974438	A	C	A	C	-0.0514	0.0265613	0.6416	0.62499	FALSE	FALSE	FALSE	dRDD2Y	4291928	0.0256401	0.0119022	outcome	TRUE	reported	textfile	0.0067	1.713e-14	exposure	TRUE	reported	WjH7kM	textfile	1	TRUE	NA	58.8540877701047
rs11048456	T	C	T	C	-0.0454	0.0179868	0.7407	0.715054	FALSE	FALSE	FALSE	dRDD2Y	26310149	0.15865	0.01276	outcome	TRUE	reported	textfile	0.0072	3.295e-10	exposure	TRUE	reported	WjH7kM	textfile	1	TRUE	NA	39.7600308641975
rs11063029	T	C	T	C	0.0858	-0.0152162	0.0581	0.0920223	FALSE	FALSE	FALSE	dRDD2Y	4192135	0.446033	0.0199675	outcome	TRUE	reported	textfile	0.0138	5.364e-10	exposure	TRUE	reported	WjH7kM	textfile	1	TRUE	NA	38.65595463138
rs11063069	A	G	A	G	-0.056	0.0212263	0.7868	0.7763	FALSE	FALSE	FALSE	dRDD2Y	4265207	0.126572	0.0138937	outcome	TRUE	reported	textfile	0.0079	9.941e-13	exposure	TRUE	reported	WjH7kM	textfile	1	TRUE	NA	50.2483576349944
rs11257655	T	C	T	C	0.0859	-0.00318429	0.2169	0.264722	FALSE	FALSE	FALSE	dRDD2Y	12265895	0.808411	0.0131324	outcome	TRUE	reported	textfile	0.0077	1.455e-28	exposure	TRUE	reported	WjH7kM	textfile	1	TRUE	NA	124.452858829482
rs1127215	T	C	T	C	-0.0491	-0.00434858	0.4153	0.348686	FALSE	FALSE	FALSE	dRDD2Y	116990168	0.719278	0.0120988	outcome	TRUE	reported	textfile	0.0065	3.918e-14	exposure	TRUE	reported	WjH7kM	textfile	1	TRUE	NA	57.0605917159763
rs11496066	T	C	T	C	0.0508	0.0167004	0.8173	0.814808	FALSE	FALSE	FALSE	dRDD2Y	102845807	0.259624	0.0148147	outcome	TRUE	reported	textfile	0.0083	8.171e-10	exposure	TRUE	reported	WjH7kM	textfile	1	TRUE	NA	37.460299027435
rs11680058	A	G	A	G	0.0581	-0.00129695	0.8648	0.89801	FALSE	FALSE	FALSE	dRDD2Y	16393401	0.947172	0.0195739	outcome	TRUE	reported	textfile	0.0104	2.081e-08	exposure	TRUE	reported	WjH7kM	textfile	1	TRUE	NA	31.2094119822485
rs11688682	C	G	C	G	-0.0581	0.00578017	0.2721	0.249577	FALSE	TRUE	FALSE	dRDD2Y	120590036	0.668262	0.0134883	outcome	TRUE	reported	textfile	0.0076	2.928e-14	exposure	TRUE	reported	WjH7kM	textfile	1	TRUE	NA	58.4420013850416
rs11699802	T	C	T	C	-0.0443	-0.000782241	0.4649	0.478715	FALSE	FALSE	FALSE	dRDD2Y	50215598	0.946142	0.0115797	outcome	TRUE	reported	textfile	0.0065	8.838e-12	exposure	TRUE	reported	WjH7kM	textfile	1	TRUE	NA	46.4494674556213
rs11708067	A	G	A	G	0.0882	-0.00608543	0.775	0.830828	FALSE	FALSE	FALSE	dRDD2Y	123346931	0.692529	0.0153896	outcome	TRUE	reported	textfile	0.0077	5.046e-30	exposure	TRUE	reported	WjH7kM	textfile	1	TRUE	NA	131.206611570248
rs11709077	A	G	A	G	-0.104	-0.0127777	0.1264	0.17198	FALSE	FALSE	FALSE	dRDD2Y	12295008	0.402498	0.015263	outcome	TRUE	reported	textfile	0.0097	1.255e-26	exposure	TRUE	reported	WjH7kM	textfile	1	TRUE	NA	114.953767669253
rs11759026	A	G	A	G	-0.066	0.0195646	0.768	0.755664	FALSE	FALSE	FALSE	dRDD2Y	126470949	0.14355	0.0133757	outcome	TRUE	reported	textfile	0.0075	2.042e-18	exposure	TRUE	reported	WjH7kM	textfile	1	TRUE	NA	77.44
rs11842871	T	G	T	G	-0.04	0.0152088	0.2669	0.325701	FALSE	FALSE	FALSE	dRDD2Y	30468315	0.216555	0.0123074	outcome	TRUE	reported	textfile	0.0073	4.825e-08	exposure	TRUE	reported	WjH7kM	textfile	1	TRUE	NA	30.0243948207919
rs11856307	A	C	A	C	0.047	-0.0104562	0.5706	0.448105	FALSE	FALSE	FALSE	dRDD2Y	62106894	0.367286	0.0115978	outcome	TRUE	reported	textfile	0.0065	4.481e-13	exposure	TRUE	reported	WjH7kM	textfile	1	TRUE	NA	52.2840236686391
rs11958808	C	G	C	G	0.0403	-0.0120269	0.3999	0.404607	FALSE	TRUE	FALSE	dRDD2Y	44944988	0.307045	0.0117744	outcome	TRUE	reported	textfile	0.0066	9.992e-10	exposure	TRUE	reported	WjH7kM	textfile	1	TRUE	NA	37.2839761248852
rs12140153	T	G	T	G	-0.0645	0.0113459	0.0953	0.0790573	FALSE	FALSE	FALSE	dRDD2Y	62114219	0.597771	0.0215043	outcome	TRUE	reported	textfile	0.0113	1.17e-08	exposure	TRUE	reported	WjH7kM	textfile	1	TRUE	NA	32.5808598950584
rs1260326	T	C	T	C	-0.0644	-0.0172823	0.3931	0.349853	FALSE	FALSE	FALSE	dRDD2Y	27508073	0.153804	0.0121176	outcome	TRUE	reported	textfile	0.0066	1.621e-22	exposure	TRUE	reported	WjH7kM	textfile	1	TRUE	NA	95.2102846648301
rs12680692	A	T	A	T	0.0413	-0.0170175	0.3206	0.388548	FALSE	TRUE	FALSE	dRDD2Y	12760716	0.153729	0.0119297	outcome	TRUE	reported	textfile	0.0071	6.602e-09	exposure	TRUE	reported	WjH7kM	textfile	1	TRUE	NA	33.8363419956358
rs12719778	T	C	T	C	0.0381	0.00248028	0.5365	0.540062	FALSE	FALSE	FALSE	dRDD2Y	144654498	0.831153	0.0116324	outcome	TRUE	reported	textfile	0.0065	4.38e-09	exposure	TRUE	reported	WjH7kM	textfile	1	TRUE	NA	34.3576331360947
rs12910361	A	G	A	G	-0.0814	0.0140513	0.2926	0.323195	FALSE	FALSE	FALSE	dRDD2Y	77489993	0.25484	0.0123401	outcome	TRUE	reported	textfile	0.007	3.951e-31	exposure	TRUE	reported	WjH7kM	textfile	1	TRUE	NA	135.223673469388
rs13022337	A	G	A	G	-0.0519	-0.000499884	0.1715	0.163871	FALSE	FALSE	FALSE	dRDD2Y	632609	0.974446	0.0156054	outcome	TRUE	reported	textfile	0.0088	3.611e-09	exposure	TRUE	reported	WjH7kM	textfile	1	TRUE	NA	34.7831869834711
rs13130484	T	C	T	C	0.0435	-0.0124176	0.4296	0.472841	FALSE	FALSE	FALSE	dRDD2Y	45173674	0.28184	0.0115385	outcome	TRUE	reported	textfile	0.0067	8.492e-11	exposure	TRUE	reported	WjH7kM	textfile	1	TRUE	NA	42.1530407663177
rs13330951	A	G	A	G	0.0361	-0.00587465	0.5043	0.501295	FALSE	FALSE	FALSE	dRDD2Y	69529939	0.611802	0.0115756	outcome	TRUE	reported	textfile	0.0064	1.584e-08	exposure	TRUE	reported	WjH7kM	textfile	1	TRUE	NA	31.816650390625
rs13385171	T	C	T	C	0.0357	0.0016972	0.4149	0.35506	FALSE	FALSE	FALSE	dRDD2Y	65434709	0.887847	0.0120344	outcome	TRUE	reported	textfile	0.0065	3.81e-08	exposure	TRUE	reported	WjH7kM	textfile	1	TRUE	NA	30.1654437869823
rs13389219	T	C	T	C	-0.0605	-0.00126273	0.4014	0.350538	FALSE	FALSE	FALSE	dRDD2Y	164672366	0.916884	0.0120998	outcome	TRUE	reported	textfile	0.0065	1.165e-20	exposure	TRUE	reported	WjH7kM	textfile	1	TRUE	NA	86.6331360946746
rs1381937	A	C	A	C	0.0442	0.000511268	0.462	0.567343	FALSE	FALSE	FALSE	dRDD2Y	69705078	0.96531	0.0117555	outcome	TRUE	reported	textfile	0.0064	4.501e-12	exposure	TRUE	reported	WjH7kM	textfile	1	TRUE	NA	47.6962890625
rs139688524	T	C	T	C	0.1739	0.0200881	0.0226	0.0143403	FALSE	FALSE	FALSE	dRDD2Y	112908965	0.681254	0.0489055	outcome	TRUE	reported	textfile	0.0216	7.468e-16	exposure	TRUE	reported	WjH7kM	textfile	1	TRUE	NA	64.8174082647462
rs1412234	T	C	T	C	-0.0393	0.00700293	0.6739	0.624704	FALSE	FALSE	FALSE	dRDD2Y	28410685	0.555284	0.0118722	outcome	TRUE	reported	textfile	0.0068	7.713e-09	exposure	TRUE	reported	WjH7kM	textfile	1	TRUE	NA	33.4016003460208
rs141521721	A	C	A	C	0.1212	-0.0179737	0.0233	0.00826027	FALSE	FALSE	FALSE	dRDD2Y	14742282	0.780446	0.0644824	outcome	TRUE	reported	textfile	0.0214	1.392e-08	exposure	TRUE	reported	WjH7kM	textfile	1	TRUE	NA	32.0758144816141
rs1426371	A	G	A	G	-0.0517	-0.00615273	0.2659	0.341028	FALSE	FALSE	FALSE	dRDD2Y	108236003	0.615163	0.0122389	outcome	TRUE	reported	textfile	0.0073	1.738e-12	exposure	TRUE	reported	WjH7kM	textfile	1	TRUE	NA	50.1574404203415
rs1431841	T	G	T	G	0.0429	0.00478979	0.2113	0.279674	FALSE	FALSE	FALSE	dRDD2Y	42507133	0.709392	0.0128525	outcome	TRUE	reported	textfile	0.0077	3.078e-08	exposure	TRUE	reported	WjH7kM	textfile	1	TRUE	NA	31.0408163265306
rs1468906	A	G	A	G	0.0388	-0.0185025	0.6442	0.593251	FALSE	FALSE	FALSE	dRDD2Y	186930328	0.114197	0.0117134	outcome	TRUE	reported	textfile	0.0067	7.029e-09	exposure	TRUE	reported	WjH7kM	textfile	1	TRUE	NA	33.5361995990198
rs1493694	T	C	T	C	0.08	0.00480826	0.1096	0.136541	FALSE	FALSE	FALSE	dRDD2Y	119984359	0.77479	0.0168053	outcome	TRUE	reported	textfile	0.0102	3.353e-15	exposure	TRUE	reported	WjH7kM	textfile	1	TRUE	NA	61.5148019992311
rs1496653	A	G	A	G	0.0665	-0.0131264	0.7887	0.689468	FALSE	FALSE	FALSE	dRDD2Y	23413299	0.293675	0.0125002	outcome	TRUE	reported	textfile	0.0079	2.487e-17	exposure	TRUE	reported	WjH7kM	textfile	1	TRUE	NA	70.8580355712226
rs1517037	T	C	T	C	-0.0451	0.00313878	0.1935	0.272439	FALSE	FALSE	FALSE	dRDD2Y	59211042	0.808417	0.0129451	outcome	TRUE	reported	textfile	0.0082	3.345e-08	exposure	TRUE	reported	WjH7kM	textfile	1	TRUE	NA	30.25
rs1561927	T	C	T	C	-0.042	-0.0183028	0.7328	0.738067	FALSE	FALSE	FALSE	dRDD2Y	128555832	0.16332	0.0131298	outcome	TRUE	reported	textfile	0.0072	6.115e-09	exposure	TRUE	reported	WjH7kM	textfile	1	TRUE	NA	34.0277777777778
rs1562396	A	G	A	G	-0.0555	-0.00472351	0.6796	0.696265	FALSE	FALSE	FALSE	dRDD2Y	130773155	0.706617	0.012549	outcome	TRUE	reported	textfile	0.0069	9.635e-16	exposure	TRUE	reported	WjH7kM	textfile	1	TRUE	NA	64.6975425330813
rs1573090	T	G	T	G	0.0458	-0.0010312	0.5328	0.493432	FALSE	FALSE	FALSE	dRDD2Y	136981022	0.928926	0.011561	outcome	TRUE	reported	textfile	0.0065	1.722e-12	exposure	TRUE	reported	WjH7kM	textfile	1	TRUE	NA	49.6482840236687
rs1665901	A	T	A	T	0.0398	0.00216358	0.6576	0.584526	FALSE	TRUE	FALSE	dRDD2Y	107112196	0.854498	0.0117982	outcome	TRUE	reported	textfile	0.0068	4.973e-09	exposure	TRUE	reported	WjH7kM	textfile	1	TRUE	NA	34.2569204152249
rs17030845	T	C	T	C	-0.1191	-0.0194912	0.1007	0.0564412	FALSE	FALSE	FALSE	dRDD2Y	43460740	0.435135	0.0249748	outcome	TRUE	reported	textfile	0.0108	2.349e-28	exposure	TRUE	reported	WjH7kM	textfile	1	TRUE	NA	121.611882716049
rs1705263	A	C	A	C	-0.0484	0.00480834	0.4367	0.452542	FALSE	FALSE	FALSE	dRDD2Y	71129263	0.678267	0.0115911	outcome	TRUE	reported	textfile	0.0064	3.507e-14	exposure	TRUE	reported	WjH7kM	textfile	1	TRUE	NA	57.19140625
rs1708302	T	C	T	C	-0.0909	0.00535734	0.4885	0.463289	FALSE	FALSE	FALSE	dRDD2Y	28159058	0.643267	0.0115675	outcome	TRUE	reported	textfile	0.0064	5.769e-46	exposure	TRUE	reported	WjH7kM	textfile	1	TRUE	NA	201.728759765625
rs17122772	C	G	C	G	-0.0428	8.02892e-05	0.7736	0.85664	FALSE	TRUE	FALSE	dRDD2Y	22819726	0.996131	0.0165586	outcome	TRUE	reported	textfile	0.0077	3.313e-08	exposure	TRUE	reported	WjH7kM	textfile	1	TRUE	NA	30.8962725586102
rs17168486	T	C	T	C	0.0672	-0.00178871	0.1802	0.198342	FALSE	FALSE	FALSE	dRDD2Y	14858657	0.901519	0.014455	outcome	TRUE	reported	textfile	0.0083	4.5e-16	exposure	TRUE	reported	WjH7kM	textfile	1	TRUE	NA	65.5514588474379
rs17522122	T	G	T	G	0.0356	0.0162521	0.474	0.45323	FALSE	FALSE	FALSE	dRDD2Y	32833676	0.163357	0.0116597	outcome	TRUE	reported	textfile	0.0064	2.49e-08	exposure	TRUE	reported	WjH7kM	textfile	1	TRUE	NA	30.94140625
rs17744783	A	T	A	T	0.0577	-0.0117502	0.1073	0.0715964	FALSE	TRUE	FALSE	dRDD2Y	21479795	0.599185	0.0223569	outcome	TRUE	reported	textfile	0.0103	1.873e-08	exposure	TRUE	reported	WjH7kM	textfile	1	TRUE	NA	31.3817513431992
rs17772814	A	G	A	G	-0.0746	0.0199929	0.0857	0.103147	FALSE	FALSE	FALSE	dRDD2Y	127699497	0.304095	0.0194542	outcome	TRUE	reported	textfile	0.0125	2.133e-09	exposure	TRUE	reported	WjH7kM	textfile	1	TRUE	NA	35.617024
rs17791513	A	G	A	G	0.1016	-0.0156046	0.9323	0.879313	FALSE	FALSE	FALSE	dRDD2Y	79290675	0.37777	0.017692	outcome	TRUE	reported	textfile	0.0132	1.346e-14	exposure	TRUE	reported	WjH7kM	textfile	1	TRUE	NA	59.2433425160698
rs1783541	T	C	T	C	0.0608	0.00678999	0.201	0.0898508	FALSE	FALSE	FALSE	dRDD2Y	65527328	0.739006	0.02038	outcome	TRUE	reported	textfile	0.0081	4.647e-14	exposure	TRUE	reported	WjH7kM	textfile	1	TRUE	NA	56.3426306965402
rs1800961	T	C	T	C	0.1602	-0.0232751	0.0349	0.0447295	FALSE	FALSE	FALSE	dRDD2Y	44413724	0.404903	0.0279447	outcome	TRUE	reported	textfile	0.0175	5.095e-20	exposure	TRUE	reported	WjH7kM	textfile	1	TRUE	NA	83.8009469387755
rs1999536	C	G	C	G	-0.0404	0.00241123	0.5732	0.478494	FALSE	TRUE	TRUE	dRDD2Y	46953138	0.834557	0.0115447	outcome	TRUE	reported	textfile	0.0065	4.863e-10	exposure	TRUE	reported	WjH7kM	textfile	1	TRUE	NA	38.6310059171598
rs2023681	A	G	A	G	-0.0826	-0.00184764	0.087	0.085538	FALSE	FALSE	FALSE	dRDD2Y	30203573	0.928536	0.020601	outcome	TRUE	reported	textfile	0.0115	7.399e-13	exposure	TRUE	reported	WjH7kM	textfile	1	TRUE	NA	51.5898676748582
rs2062213	C	G	C	G	-0.0743	0.0207817	0.924	0.9309445	FALSE	TRUE	FALSE	dRDD2Y	42414732	0.362589	0.0228259	outcome	TRUE	reported	textfile	0.012	6.799e-10	exposure	TRUE	reported	WjH7kM	textfile	1	TRUE	NA	38.3367361111111
rs2080385	T	G	T	G	-0.0551	0.0225057	0.2489	0.226436	FALSE	FALSE	FALSE	dRDD2Y	65065628	0.103203	0.0138112	outcome	TRUE	reported	textfile	0.0074	1.244e-13	exposure	TRUE	reported	WjH7kM	textfile	1	TRUE	NA	55.4421110299489
rs2215383	T	C	T	C	-0.0641	0.00318259	0.4625	0.540827	FALSE	FALSE	FALSE	dRDD2Y	15023358	0.783477	0.0115818	outcome	TRUE	reported	textfile	0.0064	1.056e-23	exposure	TRUE	reported	WjH7kM	textfile	1	TRUE	NA	100.312744140625
rs2237895	A	C	A	C	-0.0892	0.000202874	0.573	0.488582	FALSE	FALSE	FALSE	dRDD2Y	2835964	0.986103	0.0116471	outcome	TRUE	reported	textfile	0.0066	1.147e-41	exposure	TRUE	reported	WjH7kM	textfile	1	TRUE	NA	182.659320477502
rs2258238	A	T	A	T	-0.102	-0.00935931	0.8963	0.9238518	FALSE	TRUE	FALSE	dRDD2Y	65827280	0.66756	0.0217912	outcome	TRUE	reported	textfile	0.0106	5.139e-22	exposure	TRUE	reported	WjH7kM	textfile	1	TRUE	NA	92.5952296190815
rs2277536	T	C	T	C	-0.0429	0.00199838	0.7011	0.698648	FALSE	FALSE	FALSE	dRDD2Y	41565105	0.874146	0.0126165	outcome	TRUE	reported	textfile	0.007	9.631e-10	exposure	TRUE	reported	WjH7kM	textfile	1	TRUE	NA	37.559387755102
rs2290202	T	G	T	G	0.0666	0.0107146	0.1393	0.152647	FALSE	FALSE	FALSE	dRDD2Y	90969037	0.504226	0.0160434	outcome	TRUE	reported	textfile	0.0092	4.892e-13	exposure	TRUE	reported	WjH7kM	textfile	1	TRUE	NA	52.4050094517959
rs2292662	T	C	T	C	-0.0645	0.00843286	0.16	0.217287	FALSE	FALSE	FALSE	dRDD2Y	63911539	0.545376	0.0139454	outcome	TRUE	reported	textfile	0.0088	2.239e-13	exposure	TRUE	reported	WjH7kM	textfile	1	TRUE	NA	53.7222365702479
rs231360	T	C	T	C	0.0576	-0.00524805	0.3963	0.47488	FALSE	FALSE	FALSE	dRDD2Y	2671019	0.649938	0.0115635	outcome	TRUE	reported	textfile	0.0067	8.269e-18	exposure	TRUE	reported	WjH7kM	textfile	1	TRUE	NA	73.9086656270884
rs2351707	T	C	T	C	-0.0644	0.0113327	0.7178	0.749114	FALSE	FALSE	FALSE	dRDD2Y	89840813	0.393989	0.0132949	outcome	TRUE	reported	textfile	0.007	4.301e-20	exposure	TRUE	reported	WjH7kM	textfile	1	TRUE	NA	84.64
rs2383205	A	G	A	G	-0.0533	-0.00312637	0.4015	0.392306	FALSE	FALSE	FALSE	dRDD2Y	22060936	0.791258	0.011812	outcome	TRUE	reported	textfile	0.0065	2.199e-16	exposure	TRUE	reported	WjH7kM	textfile	1	TRUE	NA	67.24
rs243019	T	C	T	C	-0.0588	-0.00124578	0.5359	0.551508	FALSE	FALSE	FALSE	dRDD2Y	60358671	0.914395	0.0115891	outcome	TRUE	reported	textfile	0.0064	3.372e-20	exposure	TRUE	reported	WjH7kM	textfile	1	TRUE	NA	84.41015625
rs2767036	A	C	A	C	-0.0389	0.00481525	0.7086	0.684834	FALSE	FALSE	FALSE	dRDD2Y	34960601	0.698961	0.0124514	outcome	TRUE	reported	textfile	0.007	2.936e-08	exposure	TRUE	reported	WjH7kM	textfile	1	TRUE	NA	30.8818367346939
rs2796441	A	G	A	G	-0.0674	-0.00273406	0.406	0.417151	FALSE	FALSE	FALSE	dRDD2Y	81694033	0.81477	0.0116702	outcome	TRUE	reported	textfile	0.0065	2.972e-25	exposure	TRUE	reported	WjH7kM	textfile	1	TRUE	NA	107.520946745562
rs2812545	A	G	A	G	0.0413	0.00738887	0.5206	0.493217	FALSE	FALSE	FALSE	dRDD2Y	69579981	0.523749	0.011589	outcome	TRUE	reported	textfile	0.0065	1.99e-10	exposure	TRUE	reported	WjH7kM	textfile	1	TRUE	NA	40.3713609467456
rs2820441	A	C	A	C	0.0556	-0.0126077	0.6893	0.680526	FALSE	FALSE	FALSE	dRDD2Y	219561618	0.307477	0.0123541	outcome	TRUE	reported	textfile	0.0069	8.562e-16	exposure	TRUE	reported	WjH7kM	textfile	1	TRUE	NA	64.9308968704054
rs28533815	T	C	T	C	-0.0748	0.0167347	0.2507	0.30181	FALSE	FALSE	FALSE	dRDD2Y	136347375	0.182871	0.0125639	outcome	TRUE	reported	textfile	0.008	5.452e-21	exposure	TRUE	reported	WjH7kM	textfile	1	TRUE	NA	87.4225
rs28663084	A	G	A	G	-0.0376	0.00190218	0.673	0.674682	FALSE	FALSE	FALSE	dRDD2Y	152664398	0.877158	0.012306	outcome	TRUE	reported	textfile	0.0068	3.298e-08	exposure	TRUE	reported	WjH7kM	textfile	1	TRUE	NA	30.5743944636678
rs2925979	T	C	T	C	0.0546	-0.00194034	0.2987	0.322344	FALSE	FALSE	FALSE	dRDD2Y	81501185	0.874965	0.0123309	outcome	TRUE	reported	textfile	0.007	7.068e-15	exposure	TRUE	reported	WjH7kM	textfile	1	TRUE	NA	60.84
rs2972144	A	G	A	G	-0.0911	-0.00662515	0.3618	0.361153	FALSE	FALSE	FALSE	dRDD2Y	226236695	0.580611	0.0119914	outcome	TRUE	reported	textfile	0.0066	2.192e-43	exposure	TRUE	reported	WjH7kM	textfile	1	TRUE	NA	190.523645546373
rs3019208	A	G	A	G	0.0397	-0.0249762	0.6847	0.719198	FALSE	FALSE	FALSE	dRDD2Y	93328327	0.0516143	0.0128324	outcome	TRUE	reported	textfile	0.0068	5.431e-09	exposure	TRUE	reported	WjH7kM	textfile	1	TRUE	NA	34.084991349481
rs320369	A	G	A	G	0.0372	0.02119	0.3232	0.372543	FALSE	FALSE	FALSE	dRDD2Y	117600895	0.0765244	0.0119635	outcome	TRUE	reported	textfile	0.0068	4.602e-08	exposure	TRUE	reported	WjH7kM	textfile	1	TRUE	NA	29.9273356401384
rs329122	A	G	A	G	0.0366	-0.000658315	0.4292	0.42287	FALSE	FALSE	FALSE	dRDD2Y	134528909	0.955006	0.0116678	outcome	TRUE	reported	textfile	0.0065	1.719e-08	exposure	TRUE	reported	WjH7kM	textfile	1	TRUE	NA	31.7055621301775
rs340874	T	C	T	C	-0.0678	0.00641705	0.449	0.568269	FALSE	FALSE	FALSE	dRDD2Y	213985913	0.581637	0.0116463	outcome	TRUE	reported	textfile	0.0065	1.555e-25	exposure	TRUE	reported	WjH7kM	textfile	1	TRUE	NA	108.800946745562
rs34341	A	T	A	T	-0.044	0.0114518	0.4259	0.469921	FALSE	TRUE	TRUE	dRDD2Y	75638184	0.322551	0.0115765	outcome	TRUE	reported	textfile	0.0065	1.218e-11	exposure	TRUE	reported	WjH7kM	textfile	1	TRUE	NA	45.8224852071006
rs348330	A	G	A	G	-0.0492	-0.00497122	0.6399	0.644788	FALSE	FALSE	FALSE	dRDD2Y	229537208	0.680688	0.01208	outcome	TRUE	reported	textfile	0.0067	2.1e-13	exposure	TRUE	reported	WjH7kM	textfile	1	TRUE	NA	53.923813766986
rs34990153	A	G	A	G	0.0476	0.0151315	0.5601	0.679568	FALSE	FALSE	FALSE	dRDD2Y	10138879	0.223331	0.0124261	outcome	TRUE	reported	textfile	0.0065	2.257e-13	exposure	TRUE	reported	WjH7kM	textfile	1	TRUE	NA	53.6274556213018
rs35011184	A	G	A	G	0.2822	0.00498785	0.2306	0.168396	FALSE	FALSE	FALSE	dRDD2Y	112989975	0.748194	0.0155374	outcome	TRUE	reported	textfile	0.0075	1e-200	exposure	TRUE	reported	WjH7kM	textfile	1	TRUE	NA	1415.76604444444
rs35318451	A	G	A	G	0.0478	0.00812415	0.331	0.346191	FALSE	FALSE	FALSE	dRDD2Y	132491898	0.505636	0.0122049	outcome	TRUE	reported	textfile	0.007	9.498e-12	exposure	TRUE	reported	WjH7kM	textfile	1	TRUE	NA	46.6293877551021
rs35777422	A	G	A	G	-0.0381	-0.015819	0.3559	0.448485	FALSE	FALSE	FALSE	dRDD2Y	122420660	0.173143	0.011613	outcome	TRUE	reported	textfile	0.0067	1.302e-08	exposure	TRUE	reported	WjH7kM	textfile	1	TRUE	NA	32.33704611272
rs35895680	A	C	A	C	-0.0554	-0.00890285	0.323	0.310903	FALSE	FALSE	FALSE	dRDD2Y	48982960	0.475867	0.0124871	outcome	TRUE	reported	textfile	0.0069	1.084e-15	exposure	TRUE	reported	WjH7kM	textfile	1	TRUE	NA	64.4646082755724
rs36138276	A	G	A	G	-0.0431	-0.00217822	0.4992	0.43506	FALSE	FALSE	FALSE	dRDD2Y	49983919	0.851651	0.0116475	outcome	TRUE	reported	textfile	0.0066	6.403e-11	exposure	TRUE	reported	WjH7kM	textfile	1	TRUE	NA	42.6448576675849
rs3768321	T	G	T	G	0.084	-0.00104381	0.1993	0.164932	FALSE	FALSE	FALSE	dRDD2Y	39570256	0.946514	0.0155596	outcome	TRUE	reported	textfile	0.008	4.753e-26	exposure	TRUE	reported	WjH7kM	textfile	1	TRUE	NA	110.25
rs3783394	A	G	A	G	-0.038	-0.0168887	0.3477	0.302045	FALSE	FALSE	FALSE	dRDD2Y	103392336	0.178294	0.012547	outcome	TRUE	reported	textfile	0.0067	1.421e-08	exposure	TRUE	reported	WjH7kM	textfile	1	TRUE	NA	32.1675206059256
rs3786900	A	G	A	G	0.0434	-0.0168399	0.7307	0.790252	FALSE	FALSE	FALSE	dRDD2Y	33406243	0.234554	0.0141666	outcome	TRUE	reported	textfile	0.0072	1.886e-09	exposure	TRUE	reported	WjH7kM	textfile	1	TRUE	NA	36.3341049382716
rs3798519	A	C	A	C	-0.0616	0.00815677	0.811	0.787759	FALSE	FALSE	FALSE	dRDD2Y	50821065	0.562332	0.0140784	outcome	TRUE	reported	textfile	0.0082	4.602e-14	exposure	TRUE	reported	WjH7kM	textfile	1	TRUE	NA	56.4330755502677
rs3802177	A	G	A	G	-0.1077	0.0150287	0.3154	0.375039	FALSE	FALSE	FALSE	dRDD2Y	117172786	0.206289	0.0118914	outcome	TRUE	reported	textfile	0.0069	9.163e-55	exposure	TRUE	reported	WjH7kM	textfile	1	TRUE	NA	243.631379962193
rs429358	T	C	T	C	0.0746	-0.00767236	0.8473	0.819209	FALSE	FALSE	FALSE	dRDD2Y	44908684	0.608901	0.0149955	outcome	TRUE	reported	textfile	0.0091	2.621e-16	exposure	TRUE	reported	WjH7kM	textfile	1	TRUE	NA	67.2039608742905
rs4368494	A	G	A	G	-0.054	0.02412	0.2976	0.296388	FALSE	FALSE	FALSE	dRDD2Y	64715711	0.0566005	0.0126522	outcome	TRUE	reported	textfile	0.007	1.385e-14	exposure	TRUE	reported	WjH7kM	textfile	1	TRUE	NA	59.5102040816327
rs459193	A	G	A	G	-0.0722	-0.00420633	0.2594	0.316947	FALSE	FALSE	FALSE	dRDD2Y	56510924	0.73433	0.0123945	outcome	TRUE	reported	textfile	0.0073	6.783e-23	exposure	TRUE	reported	WjH7kM	textfile	1	TRUE	NA	97.8202289360105
rs4686471	T	C	T	C	-0.0608	0.00240356	0.3887	0.389587	FALSE	FALSE	FALSE	dRDD2Y	188023111	0.840004	0.0119054	outcome	TRUE	reported	textfile	0.0066	3.045e-20	exposure	TRUE	reported	WjH7kM	textfile	1	TRUE	NA	84.8631772268136
rs4688760	T	C	T	C	0.042	-0.00416979	0.6828	0.666843	FALSE	FALSE	FALSE	dRDD2Y	49943163	0.733583	0.0122509	outcome	TRUE	reported	textfile	0.007	2.136e-09	exposure	TRUE	reported	WjH7kM	textfile	1	TRUE	NA	36
rs474513	A	G	A	G	0.0399	0.00602086	0.5162	0.503592	FALSE	FALSE	FALSE	dRDD2Y	160349280	0.602084	0.0115474	outcome	TRUE	reported	textfile	0.0064	4.178e-10	exposure	TRUE	reported	WjH7kM	textfile	1	TRUE	NA	38.867431640625
rs4804833	A	G	A	G	0.048	-0.0187072	0.3912	0.380822	FALSE	FALSE	FALSE	dRDD2Y	7905750	0.114912	0.0118663	outcome	TRUE	reported	textfile	0.0066	3.417e-13	exposure	TRUE	reported	WjH7kM	textfile	1	TRUE	NA	52.8925619834711
rs4812034	T	G	T	G	0.0416	-0.000255552	0.5465	0.629217	FALSE	FALSE	FALSE	dRDD2Y	58822511	0.982929	0.0119434	outcome	TRUE	reported	textfile	0.0064	7.347e-11	exposure	TRUE	reported	WjH7kM	textfile	1	TRUE	NA	42.25
rs4865436	C	G	C	G	-0.049	-0.00575487	0.7004	0.668695	FALSE	TRUE	FALSE	dRDD2Y	1786403	0.64364	0.0124399	outcome	TRUE	reported	textfile	0.0075	8.037e-11	exposure	TRUE	reported	WjH7kM	textfile	1	TRUE	NA	42.6844444444445
rs490689	A	G	A	G	0.0543	0.00652127	0.2002	0.183454	FALSE	FALSE	FALSE	dRDD2Y	177904706	0.661384	0.0148887	outcome	TRUE	reported	textfile	0.008	8.863e-12	exposure	TRUE	reported	WjH7kM	textfile	1	TRUE	NA	46.07015625
rs4925109	A	G	A	G	0.0476	-0.00680929	0.3177	0.319745	FALSE	FALSE	FALSE	dRDD2Y	17758488	0.582433	0.0123843	outcome	TRUE	reported	textfile	0.0069	5.65e-12	exposure	TRUE	reported	WjH7kM	textfile	1	TRUE	NA	47.5900021003991
rs4929965	A	G	A	G	0.0668	0.00780794	0.3813	0.33658	FALSE	FALSE	FALSE	dRDD2Y	2176056	0.523157	0.0122288	outcome	TRUE	reported	textfile	0.0068	9.669e-23	exposure	TRUE	reported	WjH7kM	textfile	1	TRUE	NA	96.5017301038062
rs4977213	T	C	T	C	-0.0507	0.0150892	0.6281	0.727254	FALSE	FALSE	FALSE	dRDD2Y	144283538	0.248242	0.0130685	outcome	TRUE	reported	textfile	0.0069	2.187e-13	exposure	TRUE	reported	WjH7kM	textfile	1	TRUE	NA	53.9905482041588
rs508419	A	G	A	G	-0.0811	0.00114944	0.2356	0.204503	FALSE	FALSE	FALSE	dRDD2Y	41665473	0.935801	0.0142703	outcome	TRUE	reported	textfile	0.0075	5.433e-27	exposure	TRUE	reported	WjH7kM	textfile	1	TRUE	NA	116.928177777778
rs5215	T	C	T	C	-0.0706	-0.00670151	0.6272	0.527722	FALSE	FALSE	FALSE	dRDD2Y	17387083	0.561138	0.0115314	outcome	TRUE	reported	textfile	0.0066	9.848e-27	exposure	TRUE	reported	WjH7kM	textfile	1	TRUE	NA	114.425160697888
rs55653563	A	C	A	C	0.0435	-0.00819966	0.7333	0.751885	FALSE	FALSE	FALSE	dRDD2Y	94239400	0.540164	0.0133858	outcome	TRUE	reported	textfile	0.0072	1.731e-09	exposure	TRUE	reported	WjH7kM	textfile	1	TRUE	NA	36.5017361111111
rs55872725	T	C	T	C	0.122	0.00101172	0.4175	0.417982	FALSE	FALSE	FALSE	dRDD2Y	53775211	0.930978	0.0116807	outcome	TRUE	reported	textfile	0.0065	8.509e-79	exposure	TRUE	reported	WjH7kM	textfile	1	TRUE	NA	352.284023668639
rs56187241	T	C	T	C	0.1014	0.00199801	0.0451	0.051403	FALSE	FALSE	FALSE	dRDD2Y	744487	0.938855	0.0260468	outcome	TRUE	reported	textfile	0.0157	1.072e-10	exposure	TRUE	reported	WjH7kM	textfile	1	TRUE	NA	41.7134975049698
rs56348580	C	G	C	G	-0.0617	0.00892029	0.3082	0.284813	FALSE	TRUE	FALSE	dRDD2Y	120994314	0.488034	0.0128638	outcome	TRUE	reported	textfile	0.0069	4.313e-19	exposure	TRUE	reported	WjH7kM	textfile	1	TRUE	NA	79.9598823776518
rs5758223	A	G	A	G	0.0401	-0.00520778	0.7134	0.701236	FALSE	FALSE	FALSE	dRDD2Y	41093916	0.678506	0.012564	outcome	TRUE	reported	textfile	0.0071	1.779e-08	exposure	TRUE	reported	WjH7kM	textfile	1	TRUE	NA	31.8986312239635
rs576674	A	G	A	G	-0.0538	-0.0102454	0.8313	0.904945	FALSE	FALSE	FALSE	dRDD2Y	32980164	0.603102	0.0197048	outcome	TRUE	reported	textfile	0.0086	3.697e-10	exposure	TRUE	reported	WjH7kM	textfile	1	TRUE	NA	39.1352082206598
rs58432198	T	C	T	C	-0.0636	-0.0174179	0.1172	0.0648196	FALSE	FALSE	FALSE	dRDD2Y	50790419	0.457887	0.0234637	outcome	TRUE	reported	textfile	0.0103	5.707e-10	exposure	TRUE	reported	WjH7kM	textfile	1	TRUE	NA	38.1276274860967
rs58642235	T	C	T	C	-0.0566	0.0173869	0.8612	0.865499	FALSE	FALSE	FALSE	dRDD2Y	64125329	0.307242	0.0170288	outcome	TRUE	reported	textfile	0.0094	1.896e-09	exposure	TRUE	reported	WjH7kM	textfile	1	TRUE	NA	36.2557718424627
rs59147390	T	C	T	C	0.0648	0.00337753	0.8922	0.9090538	FALSE	FALSE	FALSE	dRDD2Y	19986368	0.865946	0.0200079	outcome	TRUE	reported	textfile	0.0105	6.056e-10	exposure	TRUE	reported	WjH7kM	textfile	1	TRUE	NA	38.0865306122449
rs601945	A	G	A	G	-0.0849	-0.00367519	0.8259	0.850097	FALSE	FALSE	FALSE	dRDD2Y	32605638	0.820034	0.0161546	outcome	TRUE	reported	textfile	0.0086	4.662e-23	exposure	TRUE	reported	WjH7kM	textfile	1	TRUE	NA	97.4582206598161
rs61676547	C	G	C	G	0.0525	-0.000179798	0.1937	0.240619	FALSE	TRUE	FALSE	dRDD2Y	67896391	0.989368	0.0134927	outcome	TRUE	reported	textfile	0.0081	7.417e-11	exposure	TRUE	reported	WjH7kM	textfile	1	TRUE	NA	42.0096021947874
rs62271373	A	T	A	T	0.0882	0.00977695	0.0547	0.0439227	FALSE	TRUE	FALSE	dRDD2Y	150348753	0.728867	0.0282054	outcome	TRUE	reported	textfile	0.0144	1.033e-09	exposure	TRUE	reported	WjH7kM	textfile	1	TRUE	NA	37.515625
rs62563593	A	G	A	G	-0.0394	0.0158292	0.6063	0.658318	FALSE	FALSE	FALSE	dRDD2Y	19065827	0.191915	0.0121302	outcome	TRUE	reported	textfile	0.0065	1.284e-09	exposure	TRUE	reported	WjH7kM	textfile	1	TRUE	NA	36.7422485207101
rs6444809	T	C	T	C	0.0544	0.0249272	0.8723	0.864008	FALSE	FALSE	FALSE	dRDD2Y	168514635	0.137833	0.0167983	outcome	TRUE	reported	textfile	0.0096	1.628e-08	exposure	TRUE	reported	WjH7kM	textfile	1	TRUE	NA	32.1111111111111
rs6459737	A	G	A	G	-0.0583	0.00515874	0.338	0.314568	FALSE	FALSE	FALSE	dRDD2Y	157182442	0.676943	0.0123818	outcome	TRUE	reported	textfile	0.0067	3.311e-18	exposure	TRUE	reported	WjH7kM	textfile	1	TRUE	NA	75.7159723769214
rs648795	A	T	A	T	0.0391	0.00727682	0.4146	0.431779	FALSE	TRUE	TRUE	dRDD2Y	7049207	0.532013	0.0116441	outcome	TRUE	reported	textfile	0.0065	1.71e-09	exposure	TRUE	reported	WjH7kM	textfile	1	TRUE	NA	36.1848520710059
rs6545714	A	G	A	G	-0.0363	-0.00250833	0.6081	0.599335	FALSE	FALSE	FALSE	dRDD2Y	59080590	0.831056	0.011757	outcome	TRUE	reported	textfile	0.0065	2.246e-08	exposure	TRUE	reported	WjH7kM	textfile	1	TRUE	NA	31.1879289940828
rs6600191	T	C	T	C	0.0587	-0.00277086	0.8246	0.88406	FALSE	FALSE	FALSE	dRDD2Y	245796	0.877776	0.0180172	outcome	TRUE	reported	textfile	0.0085	4.471e-12	exposure	TRUE	reported	WjH7kM	textfile	1	TRUE	NA	47.6912110726644
rs6687271	A	C	A	C	-0.0402	-0.0136966	0.7521	0.68421	FALSE	FALSE	FALSE	dRDD2Y	205196194	0.26907	0.0123928	outcome	TRUE	reported	textfile	0.0073	4.136e-08	exposure	TRUE	reported	WjH7kM	textfile	1	TRUE	NA	30.3253893788703
rs67232546	T	C	T	C	0.0531	-0.00626598	0.2047	0.151593	FALSE	FALSE	FALSE	dRDD2Y	128529043	0.697925	0.0161443	outcome	TRUE	reported	textfile	0.008	2.505e-11	exposure	TRUE	reported	WjH7kM	textfile	1	TRUE	NA	44.05640625
rs6821438	A	G	A	G	0.0397	0.0188482	0.5342	0.600929	FALSE	FALSE	FALSE	dRDD2Y	94170760	0.109696	0.0117833	outcome	TRUE	reported	textfile	0.0064	5.103e-10	exposure	TRUE	reported	WjH7kM	textfile	1	TRUE	NA	38.478759765625
rs6885132	C	G	C	G	0.077	-0.0129383	0.9036	0.882943	FALSE	TRUE	FALSE	dRDD2Y	14767983	0.474229	0.0180799	outcome	TRUE	reported	textfile	0.011	2.488e-12	exposure	TRUE	reported	WjH7kM	textfile	1	TRUE	NA	49
rs6937438	A	G	A	G	-0.0514	-0.0232949	0.7112	0.688484	FALSE	FALSE	FALSE	dRDD2Y	43847627	0.0614979	0.0124578	outcome	TRUE	reported	textfile	0.007	2.352e-13	exposure	TRUE	reported	WjH7kM	textfile	1	TRUE	NA	53.9175510204082
rs702634	A	G	A	G	0.0503	-0.0220694	0.689	0.668946	FALSE	FALSE	FALSE	dRDD2Y	53975590	0.0716655	0.0122523	outcome	TRUE	reported	textfile	0.0069	3.365e-13	exposure	TRUE	reported	WjH7kM	textfile	1	TRUE	NA	53.1419869775257
rs703972	C	G	C	G	-0.0698	-0.00219591	0.4676	0.480448	FALSE	TRUE	TRUE	dRDD2Y	79193069	0.849003	0.0115338	outcome	TRUE	reported	textfile	0.0065	5.771e-27	exposure	TRUE	reported	WjH7kM	textfile	1	TRUE	NA	115.314556213018
rs7178762	T	C	T	C	-0.0387	0.0101146	0.5364	0.426092	FALSE	FALSE	FALSE	dRDD2Y	63579093	0.386511	0.0116802	outcome	TRUE	reported	textfile	0.0064	1.367e-09	exposure	TRUE	reported	WjH7kM	textfile	1	TRUE	NA	36.564697265625
rs7240767	T	C	T	C	-0.0372	-0.00280136	0.626	0.605698	FALSE	FALSE	FALSE	dRDD2Y	7070643	0.812623	0.0118179	outcome	TRUE	reported	textfile	0.0066	1.705e-08	exposure	TRUE	reported	WjH7kM	textfile	1	TRUE	NA	31.7685950413223
rs72802358	C	G	C	G	-0.1135	0.0193261	0.1032	0.0973169	FALSE	TRUE	FALSE	dRDD2Y	75209759	0.319044	0.0193954	outcome	TRUE	reported	textfile	0.0107	2.215e-26	exposure	TRUE	reported	WjH7kM	textfile	1	TRUE	NA	112.518560572976
rs739846	A	G	A	G	0.0877	-0.000829902	0.0761	0.0629472	FALSE	FALSE	FALSE	dRDD2Y	19308262	0.97208	0.0237117	outcome	TRUE	reported	textfile	0.0119	2.02e-13	exposure	TRUE	reported	WjH7kM	textfile	1	TRUE	NA	54.3131840971683
rs745805	A	T	A	T	0.0632	0.00426775	0.82	0.849203	FALSE	TRUE	FALSE	dRDD2Y	184796978	0.790832	0.0160907	outcome	TRUE	reported	textfile	0.0084	4.516e-14	exposure	TRUE	reported	WjH7kM	textfile	1	TRUE	NA	56.6077097505669
rs7568172	A	G	A	G	-0.0827	0.00744911	0.0614	0.0674406	FALSE	FALSE	FALSE	dRDD2Y	157478828	0.745762	0.0229746	outcome	TRUE	reported	textfile	0.0135	9.187e-10	exposure	TRUE	reported	WjH7kM	textfile	1	TRUE	NA	37.5269684499314
rs7572970	A	G	A	G	-0.0447	0.00658742	0.2659	0.204919	FALSE	FALSE	FALSE	dRDD2Y	160280145	0.644359	0.0142704	outcome	TRUE	reported	textfile	0.0072	6.12e-10	exposure	TRUE	reported	WjH7kM	textfile	1	TRUE	NA	38.5434027777778
rs7633675	T	G	T	G	-0.1085	-0.00190426	0.6837	0.691293	FALSE	FALSE	FALSE	dRDD2Y	185792825	0.878614	0.0124684	outcome	TRUE	reported	textfile	0.0068	3.206e-57	exposure	TRUE	reported	WjH7kM	textfile	1	TRUE	NA	254.5901816609
rs7667864	A	C	A	C	-0.0402	0.00113885	0.2838	0.31675	FALSE	FALSE	FALSE	dRDD2Y	17810291	0.927073	0.0124427	outcome	TRUE	reported	textfile	0.0071	1.64e-08	exposure	TRUE	reported	WjH7kM	textfile	1	TRUE	NA	32.057925014878
rs7669833	A	T	A	T	-0.0572	0.00609987	0.2951	0.341189	FALSE	TRUE	FALSE	dRDD2Y	152592217	0.616093	0.0121658	outcome	TRUE	reported	textfile	0.007	3.524e-16	exposure	TRUE	reported	WjH7kM	textfile	1	TRUE	NA	66.7722448979592
rs7732130	A	G	A	G	-0.0606	-0.0119449	0.6992	0.771612	FALSE	FALSE	FALSE	dRDD2Y	77139179	0.383862	0.0137171	outcome	TRUE	reported	textfile	0.007	5.693e-18	exposure	TRUE	reported	WjH7kM	textfile	1	TRUE	NA	74.9461224489796
rs77464186	A	C	A	C	0.1002	0.003563	0.8357	0.761808	FALSE	FALSE	FALSE	dRDD2Y	72749353	0.792395	0.0135372	outcome	TRUE	reported	textfile	0.0087	9.304e-31	exposure	TRUE	reported	WjH7kM	textfile	1	TRUE	NA	132.646848989298
rs77864822	A	G	A	G	0.0753	0.00131829	0.9295	0.9070822	FALSE	FALSE	FALSE	dRDD2Y	97454997	0.94726	0.0199291	outcome	TRUE	reported	textfile	0.0129	5.005e-09	exposure	TRUE	reported	WjH7kM	textfile	1	TRUE	NA	34.0730124391563
rs7966976	A	G	A	G	-0.0751	0.00885553	0.1964	0.173952	FALSE	FALSE	FALSE	dRDD2Y	27810001	0.561507	0.0152522	outcome	TRUE	reported	textfile	0.0081	1.217e-20	exposure	TRUE	reported	WjH7kM	textfile	1	TRUE	NA	85.9626581313824
rs8008910	A	G	A	G	0.0554	-0.00388059	0.2192	0.241384	FALSE	FALSE	FALSE	dRDD2Y	79477756	0.773061	0.0134569	outcome	TRUE	reported	textfile	0.0076	4.223e-13	exposure	TRUE	reported	WjH7kM	textfile	1	TRUE	NA	53.1364265927978
rs8071043	T	C	T	C	-0.0523	0.0180969	0.6738	0.691091	FALSE	FALSE	FALSE	dRDD2Y	4085157	0.148532	0.0125261	outcome	TRUE	reported	textfile	0.0068	1.533e-14	exposure	TRUE	reported	WjH7kM	textfile	1	TRUE	NA	59.1541955017301
rs8097210	T	G	T	G	-0.0537	0.00139317	0.7325	0.803329	FALSE	FALSE	FALSE	dRDD2Y	60189902	0.923398	0.0144889	outcome	TRUE	reported	textfile	0.0072	1.061e-13	exposure	TRUE	reported	WjH7kM	textfile	1	TRUE	NA	55.6267361111111
rs8192675	T	C	T	C	0.0659	0.00439026	0.7121	0.736057	FALSE	FALSE	FALSE	dRDD2Y	171007094	0.736908	0.0130681	outcome	TRUE	reported	textfile	0.007	5.772e-21	exposure	TRUE	reported	WjH7kM	textfile	1	TRUE	NA	88.6287755102041
rs878521	A	G	A	G	0.0618	-0.0229289	0.2434	0.205686	FALSE	FALSE	FALSE	dRDD2Y	44216044	0.107264	0.0142361	outcome	TRUE	reported	textfile	0.0074	9.308e-17	exposure	TRUE	reported	WjH7kM	textfile	1	TRUE	NA	69.745069393718
rs9304665	A	T	A	T	0.0418	0.00441784	0.7595	0.719494	FALSE	TRUE	FALSE	dRDD2Y	47099320	0.730496	0.0128252	outcome	TRUE	reported	textfile	0.0076	4.529e-08	exposure	TRUE	reported	WjH7kM	textfile	1	TRUE	NA	30.25
rs9368222	A	C	A	C	0.1379	0.00795446	0.2717	0.328431	FALSE	FALSE	FALSE	dRDD2Y	20686765	0.516028	0.0122474	outcome	TRUE	reported	textfile	0.0071	1.42e-83	exposure	TRUE	reported	WjH7kM	textfile	1	TRUE	NA	377.23487403293
rs9379084	A	G	A	G	-0.0994	-0.0233668	0.1121	0.113628	FALSE	FALSE	FALSE	dRDD2Y	7231610	0.20266	0.0183412	outcome	TRUE	reported	textfile	0.0106	5.478e-21	exposure	TRUE	reported	WjH7kM	textfile	1	TRUE	NA	87.934852260591
rs9665898	T	C	T	C	-0.0525	0.00529333	0.1361	0.159202	FALSE	FALSE	FALSE	dRDD2Y	128173771	0.737675	0.0158041	outcome	TRUE	reported	textfile	0.0094	2.528e-08	exposure	TRUE	reported	WjH7kM	textfile	1	TRUE	NA	31.1934133091897
rs9873519	T	C	T	C	0.0371	0.00483083	0.5384	0.584466	FALSE	FALSE	FALSE	dRDD2Y	125202613	0.680649	0.0117373	outcome	TRUE	reported	textfile	0.0064	6.292e-09	exposure	TRUE	reported	WjH7kM	textfile	1	TRUE	NA	33.603759765625
