# Supplementary material for: Pregestational Diabetes and Adverse Pregnancy Results: A Mendelian Randomization Study
Source: Arch Iran Med. 2025 Feb 1;28(2):81–7. doi: 10.34172/aim.33461 (PMC11892093; doi:10.34172/aim.33461)
Supplement: Supplementary file 4 — Details of Outlier Detection Methods and Results. [file aim-28-81-s004.txt]

SNP	effect_allele.exposure	other_allele.exposure	effect_allele.outcome	other_allele.outcome	beta.exposure	beta.outcome	eaf.exposure	eaf.outcome	remove	palindromic	ambiguous	id.outcome	chr	pos	se.outcome	samplesize.outcome	pval.outcome	outcome	originalname.outcome	outcome.deprecated	mr_keep.outcome	data_source.outcome	proxy.outcome	target_snp.outcome	proxy_snp.outcome	target_a1.outcome	target_a2.outcome	proxy_a1.outcome	proxy_a2.outcome	se.exposure	pval.exposure	exposure	mr_keep.exposure	pval_origin.exposure	id.exposure	data_source.exposure	action	mr_keep	F
rs1007090	T	C	T	C	-0.044	3e-04	0.3316	0.2678	FALSE	FALSE	FALSE	finn-b-O15_PRETERM	20	32582871	0.0226	NA	0.9895	Preterm labour and delivery || id:finn-b-O15_PRETERM	Preterm labour and delivery	Preterm labour and delivery || ||	TRUE	igd	NA	NA	NA	NA	NA	NA	NA	0.0068	1.012e-10	exposure	TRUE	reported	DGhAcW	textfile	2	TRUE	41.8685121107266
rs10097617	T	C	T	C	0.0487	0.0063	0.485	0.4725	FALSE	FALSE	FALSE	finn-b-O15_PRETERM	8	95969257	0.0199	NA	0.7527	Preterm labour and delivery || id:finn-b-O15_PRETERM	Preterm labour and delivery	Preterm labour and delivery || ||	TRUE	igd	TRUE	rs10097617	rs4582532	T	C	G	A	0.0064	2.439e-14	exposure	TRUE	reported	DGhAcW	textfile	2	TRUE	57.902587890625
rs10406431	A	G	A	G	0.0603	0.0013	0.5626	0.5546	FALSE	FALSE	FALSE	finn-b-O15_PRETERM	19	46157019	0.0201	NA	0.9483	Preterm labour and delivery || id:finn-b-O15_PRETERM	Preterm labour and delivery	Preterm labour and delivery || ||	TRUE	igd	NA	NA	NA	NA	NA	NA	NA	0.0065	1.557e-20	exposure	TRUE	reported	DGhAcW	textfile	2	TRUE	86.0613017751479
rs10419627	A	G	A	G	0.0431	-0.0279	0.591	0.6789	FALSE	FALSE	FALSE	finn-b-O15_PRETERM	19	13036677	0.0214	NA	0.1931	Preterm labour and delivery || id:finn-b-O15_PRETERM	Preterm labour and delivery	Preterm labour and delivery || ||	TRUE	igd	NA	NA	NA	NA	NA	NA	NA	0.0065	3.15e-11	exposure	TRUE	reported	DGhAcW	textfile	2	TRUE	43.967100591716
rs10516495	A	T	A	T	-0.0418	0.016	0.3128	0.3499	FALSE	TRUE	FALSE	finn-b-O15_PRETERM	4	103900090	0.0209	NA	0.4452	Preterm labour and delivery || id:finn-b-O15_PRETERM	Preterm labour and delivery	Preterm labour and delivery || ||	TRUE	igd	NA	NA	NA	NA	NA	NA	NA	0.0069	1.458e-09	exposure	TRUE	reported	DGhAcW	textfile	2	TRUE	36.6990128124344
rs1061810	A	C	A	C	0.0502	-0.0266	0.2867	0.2969	FALSE	FALSE	FALSE	finn-b-O15_PRETERM	11	43877934	0.0218	NA	0.2226	Preterm labour and delivery || id:finn-b-O15_PRETERM	Preterm labour and delivery	Preterm labour and delivery || ||	TRUE	igd	NA	NA	NA	NA	NA	NA	NA	0.007	8.305e-13	exposure	TRUE	reported	DGhAcW	textfile	2	TRUE	51.429387755102
rs10750397	A	G	A	G	0.0394	-0.0017	0.2829	0.3477	FALSE	FALSE	FALSE	finn-b-O15_PRETERM	11	128234144	0.0209	NA	0.9335	Preterm labour and delivery || id:finn-b-O15_PRETERM	Preterm labour and delivery	Preterm labour and delivery || ||	TRUE	igd	NA	NA	NA	NA	NA	NA	NA	0.0071	3.132e-08	exposure	TRUE	reported	DGhAcW	textfile	2	TRUE	30.7946835945249
rs10811660	A	G	A	G	-0.1598	0.0148	0.1704	0.1438	FALSE	FALSE	FALSE	finn-b-O15_PRETERM	9	22134068	0.0283	NA	0.6022	Preterm labour and delivery || id:finn-b-O15_PRETERM	Preterm labour and delivery	Preterm labour and delivery || ||	TRUE	igd	NA	NA	NA	NA	NA	NA	NA	0.0086	2.541e-77	exposure	TRUE	reported	DGhAcW	textfile	2	TRUE	345.268253109789
rs10830963	C	G	C	G	-0.101	-0.049	0.7208	0.6431	FALSE	TRUE	FALSE	finn-b-O15_PRETERM	11	92708710	0.0208	NA	0.0184701	Preterm labour and delivery || id:finn-b-O15_PRETERM	Preterm labour and delivery	Preterm labour and delivery || ||	TRUE	igd	NA	NA	NA	NA	NA	NA	NA	0.0071	1.121e-45	exposure	TRUE	reported	DGhAcW	textfile	2	TRUE	202.360642729617
rs10882099	T	C	T	C	0.1095	0.013	0.5879	0.5232	FALSE	FALSE	FALSE	finn-b-O15_PRETERM	10	94460650	0.0199	NA	0.5138	Preterm labour and delivery || id:finn-b-O15_PRETERM	Preterm labour and delivery	Preterm labour and delivery || ||	TRUE	igd	NA	NA	NA	NA	NA	NA	NA	0.0065	7.726e-64	exposure	TRUE	reported	DGhAcW	textfile	2	TRUE	283.792899408284
rs10974438	A	C	A	C	-0.0514	0.0011	0.6416	0.6231	FALSE	FALSE	FALSE	finn-b-O15_PRETERM	9	4291928	0.0206	NA	0.9574	Preterm labour and delivery || id:finn-b-O15_PRETERM	Preterm labour and delivery	Preterm labour and delivery || ||	TRUE	igd	NA	NA	NA	NA	NA	NA	NA	0.0067	1.713e-14	exposure	TRUE	reported	DGhAcW	textfile	2	TRUE	58.8540877701047
rs11048456	T	C	T	C	-0.0454	-0.0357	0.7407	0.7151	FALSE	FALSE	FALSE	finn-b-O15_PRETERM	12	26463082	0.022	NA	0.1056	Preterm labour and delivery || id:finn-b-O15_PRETERM	Preterm labour and delivery	Preterm labour and delivery || ||	TRUE	igd	NA	NA	NA	NA	NA	NA	NA	0.0072	3.295e-10	exposure	TRUE	reported	DGhAcW	textfile	2	TRUE	39.7600308641975
rs11063029	T	C	T	C	0.0858	0.0462	0.0581	0.09144	FALSE	FALSE	FALSE	finn-b-O15_PRETERM	12	4301301	0.0348	NA	0.1841	Preterm labour and delivery || id:finn-b-O15_PRETERM	Preterm labour and delivery	Preterm labour and delivery || ||	TRUE	igd	NA	NA	NA	NA	NA	NA	NA	0.0138	5.364e-10	exposure	TRUE	reported	DGhAcW	textfile	2	TRUE	38.65595463138
rs11063069	A	G	A	G	-0.056	0.0016	0.7868	0.7758	FALSE	FALSE	FALSE	finn-b-O15_PRETERM	12	4374373	0.0238	NA	0.9453	Preterm labour and delivery || id:finn-b-O15_PRETERM	Preterm labour and delivery	Preterm labour and delivery || ||	TRUE	igd	NA	NA	NA	NA	NA	NA	NA	0.0079	9.941e-13	exposure	TRUE	reported	DGhAcW	textfile	2	TRUE	50.2483576349944
rs1117610	A	T	A	T	-0.0423	-0.0022	0.7737	0.8005	FALSE	TRUE	FALSE	finn-b-O15_PRETERM	7	150541189	0.0251	NA	0.9302	Preterm labour and delivery || id:finn-b-O15_PRETERM	Preterm labour and delivery	Preterm labour and delivery || ||	TRUE	igd	NA	NA	NA	NA	NA	NA	NA	0.0076	3.125e-08	exposure	TRUE	reported	DGhAcW	textfile	2	TRUE	30.978012465374
rs11257655	T	C	T	C	0.0859	0.0553	0.2169	0.2636	FALSE	FALSE	FALSE	finn-b-O15_PRETERM	10	12307894	0.0227	NA	0.0149899	Preterm labour and delivery || id:finn-b-O15_PRETERM	Preterm labour and delivery	Preterm labour and delivery || ||	TRUE	igd	NA	NA	NA	NA	NA	NA	NA	0.0077	1.455e-28	exposure	TRUE	reported	DGhAcW	textfile	2	TRUE	124.452858829482
rs1127215	T	C	T	C	-0.0491	-0.0294	0.4153	0.3481	FALSE	FALSE	FALSE	finn-b-O15_PRETERM	1	117532790	0.0209	NA	0.1587	Preterm labour and delivery || id:finn-b-O15_PRETERM	Preterm labour and delivery	Preterm labour and delivery || ||	TRUE	igd	NA	NA	NA	NA	NA	NA	NA	0.0065	3.918e-14	exposure	TRUE	reported	DGhAcW	textfile	2	TRUE	57.0605917159763
rs11496066	T	C	T	C	0.0508	-0.0407	0.8173	0.8156	FALSE	FALSE	FALSE	finn-b-O15_PRETERM	7	102486254	0.0257	NA	0.1129	Preterm labour and delivery || id:finn-b-O15_PRETERM	Preterm labour and delivery	Preterm labour and delivery || ||	TRUE	igd	NA	NA	NA	NA	NA	NA	NA	0.0083	8.171e-10	exposure	TRUE	reported	DGhAcW	textfile	2	TRUE	37.460299027435
rs115505614	T	C	T	C	0.1657	0.1041	0.0502	0.05749	FALSE	FALSE	FALSE	finn-b-O15_PRETERM	5	102422968	0.0429	NA	0.0152598	Preterm labour and delivery || id:finn-b-O15_PRETERM	Preterm labour and delivery	Preterm labour and delivery || ||	TRUE	igd	NA	NA	NA	NA	NA	NA	NA	0.0149	7.58e-29	exposure	TRUE	reported	DGhAcW	textfile	2	TRUE	123.672312058015
rs116425039	A	G	A	G	-0.272	-0.0182	0.012	0.02153	FALSE	FALSE	FALSE	finn-b-O15_PRETERM	10	114681965	0.0687	NA	0.7915	Preterm labour and delivery || id:finn-b-O15_PRETERM	Preterm labour and delivery	Preterm labour and delivery || ||	TRUE	igd	NA	NA	NA	NA	NA	NA	NA	0.0348	5.084e-15	exposure	TRUE	reported	DGhAcW	textfile	2	TRUE	61.0912934337429
rs11680058	A	G	A	G	0.0581	-0.0214	0.8648	0.8997	FALSE	FALSE	FALSE	finn-b-O15_PRETERM	2	16574669	0.0342	NA	0.5321	Preterm labour and delivery || id:finn-b-O15_PRETERM	Preterm labour and delivery	Preterm labour and delivery || ||	TRUE	igd	NA	NA	NA	NA	NA	NA	NA	0.0104	2.081e-08	exposure	TRUE	reported	DGhAcW	textfile	2	TRUE	31.2094119822485
rs11688682	C	G	C	G	-0.0581	0.0121	0.2721	0.2508	FALSE	TRUE	FALSE	finn-b-O15_PRETERM	2	121347612	0.0232	NA	0.6017	Preterm labour and delivery || id:finn-b-O15_PRETERM	Preterm labour and delivery	Preterm labour and delivery || ||	TRUE	igd	NA	NA	NA	NA	NA	NA	NA	0.0076	2.928e-14	exposure	TRUE	reported	DGhAcW	textfile	2	TRUE	58.4420013850415
rs11699802	T	C	T	C	-0.0443	1e-04	0.4649	0.4793	FALSE	FALSE	FALSE	finn-b-O15_PRETERM	20	48832135	0.02	NA	0.9953	Preterm labour and delivery || id:finn-b-O15_PRETERM	Preterm labour and delivery	Preterm labour and delivery || ||	TRUE	igd	NA	NA	NA	NA	NA	NA	NA	0.0065	8.838e-12	exposure	TRUE	reported	DGhAcW	textfile	2	TRUE	46.4494674556213
rs11708067	A	G	A	G	0.0882	-0.0072	0.775	0.8311	FALSE	FALSE	FALSE	finn-b-O15_PRETERM	3	123065778	0.0266	NA	0.786001	Preterm labour and delivery || id:finn-b-O15_PRETERM	Preterm labour and delivery	Preterm labour and delivery || ||	TRUE	igd	NA	NA	NA	NA	NA	NA	NA	0.0077	5.046e-30	exposure	TRUE	reported	DGhAcW	textfile	2	TRUE	131.206611570248
rs11709077	A	G	A	G	-0.104	0.036	0.1264	0.1714	FALSE	FALSE	FALSE	finn-b-O15_PRETERM	3	12336507	0.0265	NA	0.1742	Preterm labour and delivery || id:finn-b-O15_PRETERM	Preterm labour and delivery	Preterm labour and delivery || ||	TRUE	igd	NA	NA	NA	NA	NA	NA	NA	0.0097	1.255e-26	exposure	TRUE	reported	DGhAcW	textfile	2	TRUE	114.953767669253
rs11759026	A	G	A	G	-0.066	-0.0139	0.768	0.7571	FALSE	FALSE	FALSE	finn-b-O15_PRETERM	6	126792095	0.0232	NA	0.5482	Preterm labour and delivery || id:finn-b-O15_PRETERM	Preterm labour and delivery	Preterm labour and delivery || ||	TRUE	igd	NA	NA	NA	NA	NA	NA	NA	0.0075	2.042e-18	exposure	TRUE	reported	DGhAcW	textfile	2	TRUE	77.44
rs11842871	T	G	T	G	-0.04	0.0111	0.2669	0.3267	FALSE	FALSE	FALSE	finn-b-O15_PRETERM	13	31042452	0.0213	NA	0.600701	Preterm labour and delivery || id:finn-b-O15_PRETERM	Preterm labour and delivery	Preterm labour and delivery || ||	TRUE	igd	NA	NA	NA	NA	NA	NA	NA	0.0073	4.825e-08	exposure	TRUE	reported	DGhAcW	textfile	2	TRUE	30.0243948207919
rs11856307	A	C	A	C	0.047	0.0016	0.5706	0.4483	FALSE	FALSE	FALSE	finn-b-O15_PRETERM	15	62399093	0.0201	NA	0.9349	Preterm labour and delivery || id:finn-b-O15_PRETERM	Preterm labour and delivery	Preterm labour and delivery || ||	TRUE	igd	NA	NA	NA	NA	NA	NA	NA	0.0065	4.481e-13	exposure	TRUE	reported	DGhAcW	textfile	2	TRUE	52.2840236686391
rs11958808	C	G	C	G	0.0403	-0.0017	0.3999	0.4024	FALSE	TRUE	FALSE	finn-b-O15_PRETERM	5	44945090	0.0204	NA	0.9333	Preterm labour and delivery || id:finn-b-O15_PRETERM	Preterm labour and delivery	Preterm labour and delivery || ||	TRUE	igd	NA	NA	NA	NA	NA	NA	NA	0.0066	9.992e-10	exposure	TRUE	reported	DGhAcW	textfile	2	TRUE	37.2839761248852
rs12001437	T	C	T	C	-0.0402	-0.005	0.6309	0.6466	FALSE	FALSE	FALSE	finn-b-O15_PRETERM	9	34074476	0.0208	NA	0.811	Preterm labour and delivery || id:finn-b-O15_PRETERM	Preterm labour and delivery	Preterm labour and delivery || ||	TRUE	igd	NA	NA	NA	NA	NA	NA	NA	0.0066	1.099e-09	exposure	TRUE	reported	DGhAcW	textfile	2	TRUE	37.099173553719
rs12140153	T	G	T	G	-0.0645	-0.0216	0.0953	0.07924	FALSE	FALSE	FALSE	finn-b-O15_PRETERM	1	62579891	0.0373	NA	0.5619	Preterm labour and delivery || id:finn-b-O15_PRETERM	Preterm labour and delivery	Preterm labour and delivery || ||	TRUE	igd	NA	NA	NA	NA	NA	NA	NA	0.0113	1.17e-08	exposure	TRUE	reported	DGhAcW	textfile	2	TRUE	32.5808598950583
rs12325539	T	C	T	C	-0.041	0.0116	0.5998	0.6365	FALSE	FALSE	FALSE	finn-b-O15_PRETERM	16	30055750	0.0207	NA	0.5765	Preterm labour and delivery || id:finn-b-O15_PRETERM	Preterm labour and delivery	Preterm labour and delivery || ||	TRUE	igd	TRUE	rs12325539	rs4788218	C	T	C	T	0.0065	2.686e-10	exposure	TRUE	reported	DGhAcW	textfile	2	TRUE	39.7869822485207
rs1260326	T	C	T	C	-0.0644	0.036	0.3931	0.3503	FALSE	FALSE	FALSE	finn-b-O15_PRETERM	2	27730940	0.0209	NA	0.0860003	Preterm labour and delivery || id:finn-b-O15_PRETERM	Preterm labour and delivery	Preterm labour and delivery || ||	TRUE	igd	NA	NA	NA	NA	NA	NA	NA	0.0066	1.621e-22	exposure	TRUE	reported	DGhAcW	textfile	2	TRUE	95.2102846648301
rs12680692	A	T	A	T	0.0413	0.0273	0.3206	0.3884	FALSE	TRUE	FALSE	finn-b-O15_PRETERM	8	12618225	0.0207	NA	0.1857	Preterm labour and delivery || id:finn-b-O15_PRETERM	Preterm labour and delivery	Preterm labour and delivery || ||	TRUE	igd	NA	NA	NA	NA	NA	NA	NA	0.0071	6.602e-09	exposure	TRUE	reported	DGhAcW	textfile	2	TRUE	33.8363419956358
rs12719778	T	C	T	C	0.0381	-0.0415	0.5365	0.5406	FALSE	FALSE	FALSE	finn-b-O15_PRETERM	8	145879883	0.0201	NA	0.03925	Preterm labour and delivery || id:finn-b-O15_PRETERM	Preterm labour and delivery	Preterm labour and delivery || ||	TRUE	igd	NA	NA	NA	NA	NA	NA	NA	0.0065	4.38e-09	exposure	TRUE	reported	DGhAcW	textfile	2	TRUE	34.3576331360947
rs12910361	A	G	A	G	-0.0814	-0.0293	0.2926	0.3234	FALSE	FALSE	FALSE	finn-b-O15_PRETERM	15	77782335	0.0213	NA	0.1695	Preterm labour and delivery || id:finn-b-O15_PRETERM	Preterm labour and delivery	Preterm labour and delivery || ||	TRUE	igd	NA	NA	NA	NA	NA	NA	NA	0.007	3.951e-31	exposure	TRUE	reported	DGhAcW	textfile	2	TRUE	135.223673469388
rs13022337	A	G	A	G	-0.0519	0.0423	0.1715	0.1635	FALSE	FALSE	FALSE	finn-b-O15_PRETERM	2	632609	0.0272	NA	0.1204	Preterm labour and delivery || id:finn-b-O15_PRETERM	Preterm labour and delivery	Preterm labour and delivery || ||	TRUE	igd	NA	NA	NA	NA	NA	NA	NA	0.0088	3.611e-09	exposure	TRUE	reported	DGhAcW	textfile	2	TRUE	34.7831869834711
rs13130484	T	C	T	C	0.0435	-0.0158	0.4296	0.4738	FALSE	FALSE	FALSE	finn-b-O15_PRETERM	4	45175691	0.0199	NA	0.429	Preterm labour and delivery || id:finn-b-O15_PRETERM	Preterm labour and delivery	Preterm labour and delivery || ||	TRUE	igd	NA	NA	NA	NA	NA	NA	NA	0.0067	8.492e-11	exposure	TRUE	reported	DGhAcW	textfile	2	TRUE	42.1530407663177
rs13330951	A	G	A	G	0.0361	0.01	0.5043	0.4996	FALSE	FALSE	FALSE	finn-b-O15_PRETERM	16	69563842	0.02	NA	0.6188	Preterm labour and delivery || id:finn-b-O15_PRETERM	Preterm labour and delivery	Preterm labour and delivery || ||	TRUE	igd	NA	NA	NA	NA	NA	NA	NA	0.0064	1.584e-08	exposure	TRUE	reported	DGhAcW	textfile	2	TRUE	31.816650390625
rs13385171	T	C	T	C	0.0357	0	0.4149	0.3539	FALSE	FALSE	FALSE	finn-b-O15_PRETERM	2	65661843	0.0209	NA	0.9995	Preterm labour and delivery || id:finn-b-O15_PRETERM	Preterm labour and delivery	Preterm labour and delivery || ||	TRUE	igd	NA	NA	NA	NA	NA	NA	NA	0.0065	3.81e-08	exposure	TRUE	reported	DGhAcW	textfile	2	TRUE	30.1654437869823
rs13389219	T	C	T	C	-0.0605	-0.0176	0.4014	0.3483	FALSE	FALSE	FALSE	finn-b-O15_PRETERM	2	165528876	0.021	NA	0.4024	Preterm labour and delivery || id:finn-b-O15_PRETERM	Preterm labour and delivery	Preterm labour and delivery || ||	TRUE	igd	NA	NA	NA	NA	NA	NA	NA	0.0065	1.165e-20	exposure	TRUE	reported	DGhAcW	textfile	2	TRUE	86.6331360946746
rs1359790	A	G	A	G	-0.0817	-0.0019	0.2791	0.2934	FALSE	FALSE	FALSE	finn-b-O15_PRETERM	13	80717156	0.022	NA	0.93	Preterm labour and delivery || id:finn-b-O15_PRETERM	Preterm labour and delivery	Preterm labour and delivery || ||	TRUE	igd	NA	NA	NA	NA	NA	NA	NA	0.0071	1.76e-30	exposure	TRUE	reported	DGhAcW	textfile	2	TRUE	132.412021424321
rs1381937	A	C	A	C	0.0442	-0.0144	0.462	0.5671	FALSE	FALSE	FALSE	finn-b-O15_PRETERM	10	71464834	0.0203	NA	0.4789	Preterm labour and delivery || id:finn-b-O15_PRETERM	Preterm labour and delivery	Preterm labour and delivery || ||	TRUE	igd	NA	NA	NA	NA	NA	NA	NA	0.0064	4.501e-12	exposure	TRUE	reported	DGhAcW	textfile	2	TRUE	47.6962890625
rs139688524	T	C	T	C	0.1739	-0.0161	0.0226	0.01437	FALSE	FALSE	FALSE	finn-b-O15_PRETERM	10	114668724	0.0853	NA	0.8501	Preterm labour and delivery || id:finn-b-O15_PRETERM	Preterm labour and delivery	Preterm labour and delivery || ||	TRUE	igd	NA	NA	NA	NA	NA	NA	NA	0.0216	7.468e-16	exposure	TRUE	reported	DGhAcW	textfile	2	TRUE	64.8174082647462
rs1412234	T	C	T	C	-0.0393	0.0126	0.6739	0.6252	FALSE	FALSE	FALSE	finn-b-O15_PRETERM	9	28410683	0.0205	NA	0.5403	Preterm labour and delivery || id:finn-b-O15_PRETERM	Preterm labour and delivery	Preterm labour and delivery || ||	TRUE	igd	NA	NA	NA	NA	NA	NA	NA	0.0068	7.713e-09	exposure	TRUE	reported	DGhAcW	textfile	2	TRUE	33.4016003460208
rs141521721	A	C	A	C	0.1212	-0.0844	0.0233	0.008135	FALSE	FALSE	FALSE	finn-b-O15_PRETERM	11	14763828	0.1147	NA	0.462	Preterm labour and delivery || id:finn-b-O15_PRETERM	Preterm labour and delivery	Preterm labour and delivery || ||	TRUE	igd	NA	NA	NA	NA	NA	NA	NA	0.0214	1.392e-08	exposure	TRUE	reported	DGhAcW	textfile	2	TRUE	32.0758144816141
rs1426371	A	G	A	G	-0.0517	-0.0164	0.2659	0.3443	FALSE	FALSE	FALSE	finn-b-O15_PRETERM	12	108629780	0.0211	NA	0.4367	Preterm labour and delivery || id:finn-b-O15_PRETERM	Preterm labour and delivery	Preterm labour and delivery || ||	TRUE	igd	NA	NA	NA	NA	NA	NA	NA	0.0073	1.738e-12	exposure	TRUE	reported	DGhAcW	textfile	2	TRUE	50.1574404203415
rs1431841	T	G	T	G	0.0429	0.0086	0.2113	0.2789	FALSE	FALSE	FALSE	finn-b-O15_PRETERM	18	40087098	0.0223	NA	0.7002	Preterm labour and delivery || id:finn-b-O15_PRETERM	Preterm labour and delivery	Preterm labour and delivery || ||	TRUE	igd	NA	NA	NA	NA	NA	NA	NA	0.0077	3.078e-08	exposure	TRUE	reported	DGhAcW	textfile	2	TRUE	31.0408163265306
rs145678014	T	G	T	G	-0.1048	-0.0858	0.0426	0.02561	FALSE	FALSE	FALSE	finn-b-O15_PRETERM	11	32927778	0.0632	NA	0.1741	Preterm labour and delivery || id:finn-b-O15_PRETERM	Preterm labour and delivery	Preterm labour and delivery || ||	TRUE	igd	NA	NA	NA	NA	NA	NA	NA	0.0163	1.397e-10	exposure	TRUE	reported	DGhAcW	textfile	2	TRUE	41.3377996913697
rs1468906	A	G	A	G	0.0388	0.022	0.6442	0.5924	FALSE	FALSE	FALSE	finn-b-O15_PRETERM	3	186648117	0.0203	NA	0.2789	Preterm labour and delivery || id:finn-b-O15_PRETERM	Preterm labour and delivery	Preterm labour and delivery || ||	TRUE	igd	NA	NA	NA	NA	NA	NA	NA	0.0067	7.029e-09	exposure	TRUE	reported	DGhAcW	textfile	2	TRUE	33.5361995990198
rs1493694	T	C	T	C	0.08	-0.0314	0.1096	0.1364	FALSE	FALSE	FALSE	finn-b-O15_PRETERM	1	120526982	0.029	NA	0.2782	Preterm labour and delivery || id:finn-b-O15_PRETERM	Preterm labour and delivery	Preterm labour and delivery || ||	TRUE	igd	NA	NA	NA	NA	NA	NA	NA	0.0102	3.353e-15	exposure	TRUE	reported	DGhAcW	textfile	2	TRUE	61.5148019992311
rs1496653	A	G	A	G	0.0665	0.0198	0.7887	0.6896	FALSE	FALSE	FALSE	finn-b-O15_PRETERM	3	23454790	0.0215	NA	0.3559	Preterm labour and delivery || id:finn-b-O15_PRETERM	Preterm labour and delivery	Preterm labour and delivery || ||	TRUE	igd	NA	NA	NA	NA	NA	NA	NA	0.0079	2.487e-17	exposure	TRUE	reported	DGhAcW	textfile	2	TRUE	70.8580355712226
rs1517037	T	C	T	C	-0.0451	0.0456	0.1935	0.2729	FALSE	FALSE	FALSE	finn-b-O15_PRETERM	18	56878274	0.0222	NA	0.0402096	Preterm labour and delivery || id:finn-b-O15_PRETERM	Preterm labour and delivery	Preterm labour and delivery || ||	TRUE	igd	NA	NA	NA	NA	NA	NA	NA	0.0082	3.345e-08	exposure	TRUE	reported	DGhAcW	textfile	2	TRUE	30.25
rs1561927	T	C	T	C	-0.042	-0.0246	0.7328	0.7364	FALSE	FALSE	FALSE	finn-b-O15_PRETERM	8	129568078	0.0226	NA	0.2768	Preterm labour and delivery || id:finn-b-O15_PRETERM	Preterm labour and delivery	Preterm labour and delivery || ||	TRUE	igd	NA	NA	NA	NA	NA	NA	NA	0.0072	6.115e-09	exposure	TRUE	reported	DGhAcW	textfile	2	TRUE	34.0277777777778
rs1562396	A	G	A	G	-0.0555	0.0374	0.6796	0.6968	FALSE	FALSE	FALSE	finn-b-O15_PRETERM	7	130457914	0.0217	NA	0.0848809	Preterm labour and delivery || id:finn-b-O15_PRETERM	Preterm labour and delivery	Preterm labour and delivery || ||	TRUE	igd	NA	NA	NA	NA	NA	NA	NA	0.0069	9.635e-16	exposure	TRUE	reported	DGhAcW	textfile	2	TRUE	64.6975425330813
rs1573090	T	G	T	G	0.0458	0.0178	0.5328	0.4953	FALSE	FALSE	FALSE	finn-b-O15_PRETERM	6	137302159	0.02	NA	0.3746	Preterm labour and delivery || id:finn-b-O15_PRETERM	Preterm labour and delivery	Preterm labour and delivery || ||	TRUE	igd	NA	NA	NA	NA	NA	NA	NA	0.0065	1.722e-12	exposure	TRUE	reported	DGhAcW	textfile	2	TRUE	49.6482840236687
rs1665901	A	T	A	T	0.0398	-0.0357	0.6576	0.5832	FALSE	TRUE	FALSE	finn-b-O15_PRETERM	6	107433400	0.0203	NA	0.0795591	Preterm labour and delivery || id:finn-b-O15_PRETERM	Preterm labour and delivery	Preterm labour and delivery || ||	TRUE	igd	NA	NA	NA	NA	NA	NA	NA	0.0068	4.973e-09	exposure	TRUE	reported	DGhAcW	textfile	2	TRUE	34.2569204152249
rs17030845	T	C	T	C	-0.1191	-0.0559	0.1007	0.05623	FALSE	FALSE	FALSE	finn-b-O15_PRETERM	2	43687879	0.0437	NA	0.2003	Preterm labour and delivery || id:finn-b-O15_PRETERM	Preterm labour and delivery	Preterm labour and delivery || ||	TRUE	igd	NA	NA	NA	NA	NA	NA	NA	0.0108	2.349e-28	exposure	TRUE	reported	DGhAcW	textfile	2	TRUE	121.611882716049
rs1705263	A	C	A	C	-0.0484	-0.0012	0.4367	0.4324	FALSE	FALSE	FALSE	finn-b-O15_PRETERM	12	71531889	0.0201	NA	0.9538	Preterm labour and delivery || id:finn-b-O15_PRETERM	Preterm labour and delivery	Preterm labour and delivery || ||	TRUE	igd	TRUE	rs1705263	rs1798093	A	C	C	T	0.0064	3.507e-14	exposure	TRUE	reported	DGhAcW	textfile	2	TRUE	57.19140625
rs1708302	T	C	T	C	-0.0909	-0.0274	0.4885	0.4636	FALSE	FALSE	FALSE	finn-b-O15_PRETERM	7	28198677	0.02	NA	0.1706	Preterm labour and delivery || id:finn-b-O15_PRETERM	Preterm labour and delivery	Preterm labour and delivery || ||	TRUE	igd	NA	NA	NA	NA	NA	NA	NA	0.0064	5.769e-46	exposure	TRUE	reported	DGhAcW	textfile	2	TRUE	201.728759765625
rs17122772	C	G	C	G	-0.0428	-0.0426	0.7736	0.8574	FALSE	TRUE	FALSE	finn-b-O15_PRETERM	14	23288935	0.0291	NA	0.1425	Preterm labour and delivery || id:finn-b-O15_PRETERM	Preterm labour and delivery	Preterm labour and delivery || ||	TRUE	igd	NA	NA	NA	NA	NA	NA	NA	0.0077	3.313e-08	exposure	TRUE	reported	DGhAcW	textfile	2	TRUE	30.8962725586102
rs17168486	T	C	T	C	0.0672	-0.0308	0.1802	0.1983	FALSE	FALSE	FALSE	finn-b-O15_PRETERM	7	14898282	0.025	NA	0.2174	Preterm labour and delivery || id:finn-b-O15_PRETERM	Preterm labour and delivery	Preterm labour and delivery || ||	TRUE	igd	NA	NA	NA	NA	NA	NA	NA	0.0083	4.5e-16	exposure	TRUE	reported	DGhAcW	textfile	2	TRUE	65.5514588474379
rs17522122	T	G	T	G	0.0356	-0.023	0.474	0.4525	FALSE	FALSE	FALSE	finn-b-O15_PRETERM	14	33302882	0.0202	NA	0.255	Preterm labour and delivery || id:finn-b-O15_PRETERM	Preterm labour and delivery	Preterm labour and delivery || ||	TRUE	igd	NA	NA	NA	NA	NA	NA	NA	0.0064	2.49e-08	exposure	TRUE	reported	DGhAcW	textfile	2	TRUE	30.94140625
rs17744783	A	T	A	T	0.0577	0.0108	0.1073	0.07147	FALSE	TRUE	FALSE	finn-b-O15_PRETERM	20	21460433	0.0391	NA	0.783401	Preterm labour and delivery || id:finn-b-O15_PRETERM	Preterm labour and delivery	Preterm labour and delivery || ||	TRUE	igd	NA	NA	NA	NA	NA	NA	NA	0.0103	1.873e-08	exposure	TRUE	reported	DGhAcW	textfile	2	TRUE	31.3817513431992
rs17772814	A	G	A	G	-0.0746	-0.0202	0.0857	0.1025	FALSE	FALSE	FALSE	finn-b-O15_PRETERM	8	128711742	0.0343	NA	0.5555	Preterm labour and delivery || id:finn-b-O15_PRETERM	Preterm labour and delivery	Preterm labour and delivery || ||	TRUE	igd	NA	NA	NA	NA	NA	NA	NA	0.0125	2.133e-09	exposure	TRUE	reported	DGhAcW	textfile	2	TRUE	35.617024
rs17791513	A	G	A	G	0.1016	-0.0051	0.9323	0.8791	FALSE	FALSE	FALSE	finn-b-O15_PRETERM	9	81905590	0.0304	NA	0.8662	Preterm labour and delivery || id:finn-b-O15_PRETERM	Preterm labour and delivery	Preterm labour and delivery || ||	TRUE	igd	NA	NA	NA	NA	NA	NA	NA	0.0132	1.346e-14	exposure	TRUE	reported	DGhAcW	textfile	2	TRUE	59.2433425160698
rs1783541	T	C	T	C	0.0608	6e-04	0.201	0.08844	FALSE	FALSE	FALSE	finn-b-O15_PRETERM	11	65294799	0.0359	NA	0.9868	Preterm labour and delivery || id:finn-b-O15_PRETERM	Preterm labour and delivery	Preterm labour and delivery || ||	TRUE	igd	NA	NA	NA	NA	NA	NA	NA	0.0081	4.647e-14	exposure	TRUE	reported	DGhAcW	textfile	2	TRUE	56.3426306965402
rs1800961	T	C	T	C	0.1602	0.0258	0.0349	0.04556	FALSE	FALSE	FALSE	finn-b-O15_PRETERM	20	43042364	0.0481	NA	0.5916	Preterm labour and delivery || id:finn-b-O15_PRETERM	Preterm labour and delivery	Preterm labour and delivery || ||	TRUE	igd	NA	NA	NA	NA	NA	NA	NA	0.0175	5.095e-20	exposure	TRUE	reported	DGhAcW	textfile	2	TRUE	83.8009469387755
rs2023681	A	G	A	G	-0.0826	0.0197	0.087	0.0856	FALSE	FALSE	FALSE	finn-b-O15_PRETERM	22	30599562	0.0354	NA	0.578599	Preterm labour and delivery || id:finn-b-O15_PRETERM	Preterm labour and delivery	Preterm labour and delivery || ||	TRUE	igd	NA	NA	NA	NA	NA	NA	NA	0.0115	7.399e-13	exposure	TRUE	reported	DGhAcW	textfile	2	TRUE	51.5898676748582
rs2062213	C	G	C	G	-0.0743	0.0326	0.924	0.93208	FALSE	TRUE	FALSE	finn-b-O15_PRETERM	17	40566750	0.0399	NA	0.4145	Preterm labour and delivery || id:finn-b-O15_PRETERM	Preterm labour and delivery	Preterm labour and delivery || ||	TRUE	igd	NA	NA	NA	NA	NA	NA	NA	0.012	6.799e-10	exposure	TRUE	reported	DGhAcW	textfile	2	TRUE	38.3367361111111
rs2080385	T	G	T	G	-0.0551	0.0105	0.2489	0.2258	FALSE	FALSE	FALSE	finn-b-O15_PRETERM	2	65292762	0.024	NA	0.662599	Preterm labour and delivery || id:finn-b-O15_PRETERM	Preterm labour and delivery	Preterm labour and delivery || ||	TRUE	igd	NA	NA	NA	NA	NA	NA	NA	0.0074	1.244e-13	exposure	TRUE	reported	DGhAcW	textfile	2	TRUE	55.4421110299489
rs2107133	A	G	A	G	0.0643	0.0302	0.8727	0.91833	FALSE	FALSE	FALSE	finn-b-O15_PRETERM	17	36064897	0.0366	NA	0.4087	Preterm labour and delivery || id:finn-b-O15_PRETERM	Preterm labour and delivery	Preterm labour and delivery || ||	TRUE	igd	NA	NA	NA	NA	NA	NA	NA	0.0097	4.017e-11	exposure	TRUE	reported	DGhAcW	textfile	2	TRUE	43.9418641726007
rs2215383	T	C	T	C	-0.0641	-0.0069	0.4625	0.5412	FALSE	FALSE	FALSE	finn-b-O15_PRETERM	7	15062983	0.02	NA	0.7289	Preterm labour and delivery || id:finn-b-O15_PRETERM	Preterm labour and delivery	Preterm labour and delivery || ||	TRUE	igd	NA	NA	NA	NA	NA	NA	NA	0.0064	1.056e-23	exposure	TRUE	reported	DGhAcW	textfile	2	TRUE	100.312744140625
rs2237895	A	C	A	C	-0.0892	-0.0034	0.573	0.4934	FALSE	FALSE	FALSE	finn-b-O15_PRETERM	11	2857194	0.0198	NA	0.8654	Preterm labour and delivery || id:finn-b-O15_PRETERM	Preterm labour and delivery	Preterm labour and delivery || ||	TRUE	igd	NA	NA	NA	NA	NA	NA	NA	0.0066	1.147e-41	exposure	TRUE	reported	DGhAcW	textfile	2	TRUE	182.659320477502
rs2258238	A	T	A	T	-0.102	-0.033	0.8963	0.92387	FALSE	TRUE	FALSE	finn-b-O15_PRETERM	12	66221060	0.038	NA	0.3862	Preterm labour and delivery || id:finn-b-O15_PRETERM	Preterm labour and delivery	Preterm labour and delivery || ||	TRUE	igd	NA	NA	NA	NA	NA	NA	NA	0.0106	5.139e-22	exposure	TRUE	reported	DGhAcW	textfile	2	TRUE	92.5952296190815
rs2277536	T	C	T	C	-0.0429	-0.0526	0.7011	0.699	FALSE	FALSE	FALSE	finn-b-O15_PRETERM	15	41857303	0.0218	NA	0.0160602	Preterm labour and delivery || id:finn-b-O15_PRETERM	Preterm labour and delivery	Preterm labour and delivery || ||	TRUE	igd	NA	NA	NA	NA	NA	NA	NA	0.007	9.631e-10	exposure	TRUE	reported	DGhAcW	textfile	2	TRUE	37.559387755102
rs2290202	T	G	T	G	0.0666	-0.0023	0.1393	0.1531	FALSE	FALSE	FALSE	finn-b-O15_PRETERM	15	91512267	0.0277	NA	0.9336	Preterm labour and delivery || id:finn-b-O15_PRETERM	Preterm labour and delivery	Preterm labour and delivery || ||	TRUE	igd	NA	NA	NA	NA	NA	NA	NA	0.0092	4.892e-13	exposure	TRUE	reported	DGhAcW	textfile	2	TRUE	52.4050094517958
rs2292662	T	C	T	C	-0.0645	0.003	0.16	0.2183	FALSE	FALSE	FALSE	finn-b-O15_PRETERM	3	63897215	0.0241	NA	0.9019	Preterm labour and delivery || id:finn-b-O15_PRETERM	Preterm labour and delivery	Preterm labour and delivery || ||	TRUE	igd	NA	NA	NA	NA	NA	NA	NA	0.0088	2.239e-13	exposure	TRUE	reported	DGhAcW	textfile	2	TRUE	53.7222365702479
rs231360	T	C	T	C	0.0576	0.0279	0.3963	0.4754	FALSE	FALSE	FALSE	finn-b-O15_PRETERM	11	2692249	0.02	NA	0.1632	Preterm labour and delivery || id:finn-b-O15_PRETERM	Preterm labour and delivery	Preterm labour and delivery || ||	TRUE	igd	NA	NA	NA	NA	NA	NA	NA	0.0067	8.269e-18	exposure	TRUE	reported	DGhAcW	textfile	2	TRUE	73.9086656270884
rs2351707	T	C	T	C	-0.0644	0.003	0.7178	0.7481	FALSE	FALSE	FALSE	finn-b-O15_PRETERM	15	90384045	0.0229	NA	0.8948	Preterm labour and delivery || id:finn-b-O15_PRETERM	Preterm labour and delivery	Preterm labour and delivery || ||	TRUE	igd	NA	NA	NA	NA	NA	NA	NA	0.007	4.301e-20	exposure	TRUE	reported	DGhAcW	textfile	2	TRUE	84.64
rs2383205	A	G	A	G	-0.0533	-0.0103	0.4015	0.3915	FALSE	FALSE	FALSE	finn-b-O15_PRETERM	9	22060935	0.0205	NA	0.6142	Preterm labour and delivery || id:finn-b-O15_PRETERM	Preterm labour and delivery	Preterm labour and delivery || ||	TRUE	igd	NA	NA	NA	NA	NA	NA	NA	0.0065	2.199e-16	exposure	TRUE	reported	DGhAcW	textfile	2	TRUE	67.24
rs243019	T	C	T	C	-0.0588	0.0095	0.5359	0.5519	FALSE	FALSE	FALSE	finn-b-O15_PRETERM	2	60585806	0.0201	NA	0.6373	Preterm labour and delivery || id:finn-b-O15_PRETERM	Preterm labour and delivery	Preterm labour and delivery || ||	TRUE	igd	NA	NA	NA	NA	NA	NA	NA	0.0064	3.372e-20	exposure	TRUE	reported	DGhAcW	textfile	2	TRUE	84.41015625
rs2767036	A	C	A	C	-0.0389	-0.0075	0.7086	0.6835	FALSE	FALSE	FALSE	finn-b-O15_PRETERM	11	34982148	0.0214	NA	0.7267	Preterm labour and delivery || id:finn-b-O15_PRETERM	Preterm labour and delivery	Preterm labour and delivery || ||	TRUE	igd	NA	NA	NA	NA	NA	NA	NA	0.007	2.936e-08	exposure	TRUE	reported	DGhAcW	textfile	2	TRUE	30.8818367346939
rs2796441	A	G	A	G	-0.0674	0.0152	0.406	0.4162	FALSE	FALSE	FALSE	finn-b-O15_PRETERM	9	84308948	0.0202	NA	0.4511	Preterm labour and delivery || id:finn-b-O15_PRETERM	Preterm labour and delivery	Preterm labour and delivery || ||	TRUE	igd	NA	NA	NA	NA	NA	NA	NA	0.0065	2.972e-25	exposure	TRUE	reported	DGhAcW	textfile	2	TRUE	107.520946745562
rs2812545	A	G	A	G	0.0413	0.0054	0.5206	0.4896	FALSE	FALSE	FALSE	finn-b-O15_PRETERM	10	71339737	0.0201	NA	0.7886	Preterm labour and delivery || id:finn-b-O15_PRETERM	Preterm labour and delivery	Preterm labour and delivery || ||	TRUE	igd	NA	NA	NA	NA	NA	NA	NA	0.0065	1.99e-10	exposure	TRUE	reported	DGhAcW	textfile	2	TRUE	40.3713609467456
rs2820441	A	C	A	C	0.0556	0.0417	0.6893	0.6793	FALSE	FALSE	FALSE	finn-b-O15_PRETERM	1	219734960	0.0213	NA	0.0506396	Preterm labour and delivery || id:finn-b-O15_PRETERM	Preterm labour and delivery	Preterm labour and delivery || ||	TRUE	igd	NA	NA	NA	NA	NA	NA	NA	0.0069	8.562e-16	exposure	TRUE	reported	DGhAcW	textfile	2	TRUE	64.9308968704054
rs28533815	T	C	T	C	-0.0748	0.014	0.2507	0.3022	FALSE	FALSE	FALSE	finn-b-O15_PRETERM	9	139241828	0.0217	NA	0.5189	Preterm labour and delivery || id:finn-b-O15_PRETERM	Preterm labour and delivery	Preterm labour and delivery || ||	TRUE	igd	NA	NA	NA	NA	NA	NA	NA	0.008	5.452e-21	exposure	TRUE	reported	DGhAcW	textfile	2	TRUE	87.4225
rs28663084	A	G	A	G	-0.0376	0.0504	0.673	0.6759	FALSE	FALSE	FALSE	finn-b-O15_PRETERM	3	152382187	0.0213	NA	0.0178999	Preterm labour and delivery || id:finn-b-O15_PRETERM	Preterm labour and delivery	Preterm labour and delivery || ||	TRUE	igd	NA	NA	NA	NA	NA	NA	NA	0.0068	3.298e-08	exposure	TRUE	reported	DGhAcW	textfile	2	TRUE	30.5743944636678
rs2896177	A	G	A	G	-0.0367	-5e-04	0.5413	0.383	FALSE	FALSE	FALSE	finn-b-O15_PRETERM	14	91968313	0.0205	NA	0.9805	Preterm labour and delivery || id:finn-b-O15_PRETERM	Preterm labour and delivery	Preterm labour and delivery || ||	TRUE	igd	NA	NA	NA	NA	NA	NA	NA	0.0064	9.128e-09	exposure	TRUE	reported	DGhAcW	textfile	2	TRUE	32.883056640625
rs2925979	T	C	T	C	0.0546	0.008	0.2987	0.3212	FALSE	FALSE	FALSE	finn-b-O15_PRETERM	16	81534790	0.0214	NA	0.710201	Preterm labour and delivery || id:finn-b-O15_PRETERM	Preterm labour and delivery	Preterm labour and delivery || ||	TRUE	igd	NA	NA	NA	NA	NA	NA	NA	0.007	7.068e-15	exposure	TRUE	reported	DGhAcW	textfile	2	TRUE	60.84
rs2972144	A	G	A	G	-0.0911	-2e-04	0.3618	0.3625	FALSE	FALSE	FALSE	finn-b-O15_PRETERM	2	227101411	0.0207	NA	0.9942	Preterm labour and delivery || id:finn-b-O15_PRETERM	Preterm labour and delivery	Preterm labour and delivery || ||	TRUE	igd	NA	NA	NA	NA	NA	NA	NA	0.0066	2.192e-43	exposure	TRUE	reported	DGhAcW	textfile	2	TRUE	190.523645546373
rs3019208	A	G	A	G	0.0397	0.01	0.6847	0.719	FALSE	FALSE	FALSE	finn-b-O15_PRETERM	11	93061493	0.0223	NA	0.6538	Preterm labour and delivery || id:finn-b-O15_PRETERM	Preterm labour and delivery	Preterm labour and delivery || ||	TRUE	igd	NA	NA	NA	NA	NA	NA	NA	0.0068	5.431e-09	exposure	TRUE	reported	DGhAcW	textfile	2	TRUE	34.084991349481
rs3094682	A	C	A	C	-0.0619	9e-04	0.1926	0.1766	FALSE	FALSE	FALSE	finn-b-O15_PRETERM	6	31264461	0.0265	NA	0.9729	Preterm labour and delivery || id:finn-b-O15_PRETERM	Preterm labour and delivery	Preterm labour and delivery || ||	TRUE	igd	NA	NA	NA	NA	NA	NA	NA	0.0082	3.469e-14	exposure	TRUE	reported	DGhAcW	textfile	2	TRUE	56.9840868530636
rs320369	A	G	A	G	0.0372	-0.019	0.3232	0.3723	FALSE	FALSE	FALSE	finn-b-O15_PRETERM	1	118143517	0.0207	NA	0.3607	Preterm labour and delivery || id:finn-b-O15_PRETERM	Preterm labour and delivery	Preterm labour and delivery || ||	TRUE	igd	NA	NA	NA	NA	NA	NA	NA	0.0068	4.602e-08	exposure	TRUE	reported	DGhAcW	textfile	2	TRUE	29.9273356401384
rs329122	A	G	A	G	0.0366	0.0418	0.4292	0.4195	FALSE	FALSE	FALSE	finn-b-O15_PRETERM	5	133864599	0.0203	NA	0.0390697	Preterm labour and delivery || id:finn-b-O15_PRETERM	Preterm labour and delivery	Preterm labour and delivery || ||	TRUE	igd	NA	NA	NA	NA	NA	NA	NA	0.0065	1.719e-08	exposure	TRUE	reported	DGhAcW	textfile	2	TRUE	31.7055621301775
rs340874	T	C	T	C	-0.0678	-0.0199	0.449	0.5688	FALSE	FALSE	FALSE	finn-b-O15_PRETERM	1	214159256	0.0202	NA	0.3252	Preterm labour and delivery || id:finn-b-O15_PRETERM	Preterm labour and delivery	Preterm labour and delivery || ||	TRUE	igd	NA	NA	NA	NA	NA	NA	NA	0.0065	1.555e-25	exposure	TRUE	reported	DGhAcW	textfile	2	TRUE	108.800946745562
rs34715063	T	C	T	C	-0.0772	0.0146	0.8778	0.8965	FALSE	FALSE	FALSE	finn-b-O15_PRETERM	15	38873115	0.033	NA	0.6591	Preterm labour and delivery || id:finn-b-O15_PRETERM	Preterm labour and delivery	Preterm labour and delivery || ||	TRUE	igd	NA	NA	NA	NA	NA	NA	NA	0.0099	8.403e-15	exposure	TRUE	reported	DGhAcW	textfile	2	TRUE	60.808488929701
rs348330	A	G	A	G	-0.0492	-0.0176	0.6399	0.644	FALSE	FALSE	FALSE	finn-b-O15_PRETERM	1	229672955	0.0209	NA	0.3989	Preterm labour and delivery || id:finn-b-O15_PRETERM	Preterm labour and delivery	Preterm labour and delivery || ||	TRUE	igd	NA	NA	NA	NA	NA	NA	NA	0.0067	2.1e-13	exposure	TRUE	reported	DGhAcW	textfile	2	TRUE	53.923813766986
rs34990153	A	G	A	G	0.0476	0.029	0.5601	0.6803	FALSE	FALSE	FALSE	finn-b-O15_PRETERM	8	9996389	0.0276	NA	0.2948	Preterm labour and delivery || id:finn-b-O15_PRETERM	Preterm labour and delivery	Preterm labour and delivery || ||	TRUE	igd	NA	NA	NA	NA	NA	NA	NA	0.0065	2.257e-13	exposure	TRUE	reported	DGhAcW	textfile	2	TRUE	53.6274556213018
rs35011184	A	G	A	G	0.2822	0.0305	0.2306	0.1687	FALSE	FALSE	FALSE	finn-b-O15_PRETERM	10	114749734	0.027	NA	0.2577	Preterm labour and delivery || id:finn-b-O15_PRETERM	Preterm labour and delivery	Preterm labour and delivery || ||	TRUE	igd	NA	NA	NA	NA	NA	NA	NA	0.0075	1e-200	exposure	TRUE	reported	DGhAcW	textfile	2	TRUE	1415.76604444444
rs35318451	A	G	A	G	0.0478	0.0248	0.331	0.3459	FALSE	FALSE	FALSE	finn-b-O15_PRETERM	12	133068484	0.0211	NA	0.2392	Preterm labour and delivery || id:finn-b-O15_PRETERM	Preterm labour and delivery	Preterm labour and delivery || ||	TRUE	igd	NA	NA	NA	NA	NA	NA	NA	0.007	9.498e-12	exposure	TRUE	reported	DGhAcW	textfile	2	TRUE	46.6293877551021
rs35777422	A	G	A	G	-0.0381	0.0018	0.3559	0.4468	FALSE	FALSE	FALSE	finn-b-O15_PRETERM	10	124180176	0.0201	NA	0.929	Preterm labour and delivery || id:finn-b-O15_PRETERM	Preterm labour and delivery	Preterm labour and delivery || ||	TRUE	igd	NA	NA	NA	NA	NA	NA	NA	0.0067	1.302e-08	exposure	TRUE	reported	DGhAcW	textfile	2	TRUE	32.33704611272
rs35895680	A	C	A	C	-0.0554	-0.0402	0.323	0.3097	FALSE	FALSE	FALSE	finn-b-O15_PRETERM	17	47060322	0.0217	NA	0.0634995	Preterm labour and delivery || id:finn-b-O15_PRETERM	Preterm labour and delivery	Preterm labour and delivery || ||	TRUE	igd	NA	NA	NA	NA	NA	NA	NA	0.0069	1.084e-15	exposure	TRUE	reported	DGhAcW	textfile	2	TRUE	64.4646082755724
rs36138276	A	G	A	G	-0.0431	0.011	0.4992	0.4347	FALSE	FALSE	FALSE	finn-b-O15_PRETERM	22	50422348	0.0202	NA	0.5864	Preterm labour and delivery || id:finn-b-O15_PRETERM	Preterm labour and delivery	Preterm labour and delivery || ||	TRUE	igd	NA	NA	NA	NA	NA	NA	NA	0.0066	6.403e-11	exposure	TRUE	reported	DGhAcW	textfile	2	TRUE	42.6448576675849
rs3768321	T	G	T	G	0.084	-0.018	0.1993	0.1649	FALSE	FALSE	FALSE	finn-b-O15_PRETERM	1	40035928	0.0269	NA	0.5043	Preterm labour and delivery || id:finn-b-O15_PRETERM	Preterm labour and delivery	Preterm labour and delivery || ||	TRUE	igd	NA	NA	NA	NA	NA	NA	NA	0.008	4.753e-26	exposure	TRUE	reported	DGhAcW	textfile	2	TRUE	110.25
rs3783394	A	G	A	G	-0.038	-0.0401	0.3477	0.3009	FALSE	FALSE	FALSE	finn-b-O15_PRETERM	14	103858673	0.0218	NA	0.0653206	Preterm labour and delivery || id:finn-b-O15_PRETERM	Preterm labour and delivery	Preterm labour and delivery || ||	TRUE	igd	NA	NA	NA	NA	NA	NA	NA	0.0067	1.421e-08	exposure	TRUE	reported	DGhAcW	textfile	2	TRUE	32.1675206059256
rs3786900	A	G	A	G	0.0434	0.0149	0.7307	0.7904	FALSE	FALSE	FALSE	finn-b-O15_PRETERM	19	33897149	0.0246	NA	0.543599	Preterm labour and delivery || id:finn-b-O15_PRETERM	Preterm labour and delivery	Preterm labour and delivery || ||	TRUE	igd	NA	NA	NA	NA	NA	NA	NA	0.0072	1.886e-09	exposure	TRUE	reported	DGhAcW	textfile	2	TRUE	36.3341049382716
rs3798519	A	C	A	C	-0.0616	0.0134	0.811	0.7875	FALSE	FALSE	FALSE	finn-b-O15_PRETERM	6	50788778	0.0244	NA	0.5843	Preterm labour and delivery || id:finn-b-O15_PRETERM	Preterm labour and delivery	Preterm labour and delivery || ||	TRUE	igd	NA	NA	NA	NA	NA	NA	NA	0.0082	4.602e-14	exposure	TRUE	reported	DGhAcW	textfile	2	TRUE	56.4330755502677
rs3802177	A	G	A	G	-0.1077	0.0195	0.3154	0.375	FALSE	FALSE	FALSE	finn-b-O15_PRETERM	8	118185025	0.0206	NA	0.3427	Preterm labour and delivery || id:finn-b-O15_PRETERM	Preterm labour and delivery	Preterm labour and delivery || ||	TRUE	igd	NA	NA	NA	NA	NA	NA	NA	0.0069	9.163e-55	exposure	TRUE	reported	DGhAcW	textfile	2	TRUE	243.631379962193
rs429358	T	C	T	C	0.0746	-0.0564	0.8473	0.819	FALSE	FALSE	FALSE	finn-b-O15_PRETERM	19	45411941	0.026	NA	0.0300497	Preterm labour and delivery || id:finn-b-O15_PRETERM	Preterm labour and delivery	Preterm labour and delivery || ||	TRUE	igd	NA	NA	NA	NA	NA	NA	NA	0.0091	2.621e-16	exposure	TRUE	reported	DGhAcW	textfile	2	TRUE	67.2039608742905
rs4368494	A	G	A	G	-0.054	-0.0544	0.2976	0.2975	FALSE	FALSE	FALSE	finn-b-O15_PRETERM	3	64701387	0.0218	NA	0.01265	Preterm labour and delivery || id:finn-b-O15_PRETERM	Preterm labour and delivery	Preterm labour and delivery || ||	TRUE	igd	NA	NA	NA	NA	NA	NA	NA	0.007	1.385e-14	exposure	TRUE	reported	DGhAcW	textfile	2	TRUE	59.5102040816327
rs459193	A	G	A	G	-0.0722	0.0016	0.2594	0.3172	FALSE	FALSE	FALSE	finn-b-O15_PRETERM	5	55806751	0.0214	NA	0.939	Preterm labour and delivery || id:finn-b-O15_PRETERM	Preterm labour and delivery	Preterm labour and delivery || ||	TRUE	igd	NA	NA	NA	NA	NA	NA	NA	0.0073	6.783e-23	exposure	TRUE	reported	DGhAcW	textfile	2	TRUE	97.8202289360105
rs4686471	T	C	T	C	-0.0608	0.0171	0.3887	0.39	FALSE	FALSE	FALSE	finn-b-O15_PRETERM	3	187740899	0.0205	NA	0.4042	Preterm labour and delivery || id:finn-b-O15_PRETERM	Preterm labour and delivery	Preterm labour and delivery || ||	TRUE	igd	NA	NA	NA	NA	NA	NA	NA	0.0066	3.045e-20	exposure	TRUE	reported	DGhAcW	textfile	2	TRUE	84.8631772268136
rs4688760	T	C	T	C	0.042	0.0549	0.6828	0.666	FALSE	FALSE	FALSE	finn-b-O15_PRETERM	3	49980596	0.0212	NA	0.00949402	Preterm labour and delivery || id:finn-b-O15_PRETERM	Preterm labour and delivery	Preterm labour and delivery || ||	TRUE	igd	NA	NA	NA	NA	NA	NA	NA	0.007	2.136e-09	exposure	TRUE	reported	DGhAcW	textfile	2	TRUE	36
rs4709746	T	C	T	C	-0.0567	-0.017	0.1313	0.0824	FALSE	FALSE	FALSE	finn-b-O15_PRETERM	6	164133001	0.0365	NA	0.641899	Preterm labour and delivery || id:finn-b-O15_PRETERM	Preterm labour and delivery	Preterm labour and delivery || ||	TRUE	igd	NA	NA	NA	NA	NA	NA	NA	0.0096	3.951e-09	exposure	TRUE	reported	DGhAcW	textfile	2	TRUE	34.8837890625
rs474513	A	G	A	G	0.0399	-0.0227	0.5162	0.5046	FALSE	FALSE	FALSE	finn-b-O15_PRETERM	6	160770312	0.0199	NA	0.255	Preterm labour and delivery || id:finn-b-O15_PRETERM	Preterm labour and delivery	Preterm labour and delivery || ||	TRUE	igd	NA	NA	NA	NA	NA	NA	NA	0.0064	4.178e-10	exposure	TRUE	reported	DGhAcW	textfile	2	TRUE	38.867431640625
rs4804833	A	G	A	G	0.048	0.0331	0.3912	0.3781	FALSE	FALSE	FALSE	finn-b-O15_PRETERM	19	7970635	0.0206	NA	0.1078	Preterm labour and delivery || id:finn-b-O15_PRETERM	Preterm labour and delivery	Preterm labour and delivery || ||	TRUE	igd	NA	NA	NA	NA	NA	NA	NA	0.0066	3.417e-13	exposure	TRUE	reported	DGhAcW	textfile	2	TRUE	52.8925619834711
rs4812034	T	G	T	G	0.0416	0.0217	0.5465	0.6301	FALSE	FALSE	FALSE	finn-b-O15_PRETERM	20	57397566	0.0207	NA	0.2944	Preterm labour and delivery || id:finn-b-O15_PRETERM	Preterm labour and delivery	Preterm labour and delivery || ||	TRUE	igd	NA	NA	NA	NA	NA	NA	NA	0.0064	7.347e-11	exposure	TRUE	reported	DGhAcW	textfile	2	TRUE	42.25
rs4865436	C	G	C	G	-0.049	0.0223	0.7004	0.6672	FALSE	TRUE	FALSE	finn-b-O15_PRETERM	4	1788130	0.0215	NA	0.3012	Preterm labour and delivery || id:finn-b-O15_PRETERM	Preterm labour and delivery	Preterm labour and delivery || ||	TRUE	igd	NA	NA	NA	NA	NA	NA	NA	0.0075	8.037e-11	exposure	TRUE	reported	DGhAcW	textfile	2	TRUE	42.6844444444445
rs490689	A	G	A	G	0.0543	-0.0231	0.2002	0.1821	FALSE	FALSE	FALSE	finn-b-O15_PRETERM	1	177873841	0.0259	NA	0.3733	Preterm labour and delivery || id:finn-b-O15_PRETERM	Preterm labour and delivery	Preterm labour and delivery || ||	TRUE	igd	NA	NA	NA	NA	NA	NA	NA	0.008	8.863e-12	exposure	TRUE	reported	DGhAcW	textfile	2	TRUE	46.07015625
rs4925109	A	G	A	G	0.0476	0.0139	0.3177	0.3192	FALSE	FALSE	FALSE	finn-b-O15_PRETERM	17	17661802	0.0214	NA	0.5163	Preterm labour and delivery || id:finn-b-O15_PRETERM	Preterm labour and delivery	Preterm labour and delivery || ||	TRUE	igd	NA	NA	NA	NA	NA	NA	NA	0.0069	5.65e-12	exposure	TRUE	reported	DGhAcW	textfile	2	TRUE	47.5900021003991
rs4929965	A	G	A	G	0.0668	0.0275	0.3813	0.3356	FALSE	FALSE	FALSE	finn-b-O15_PRETERM	11	2197286	0.0212	NA	0.1936	Preterm labour and delivery || id:finn-b-O15_PRETERM	Preterm labour and delivery	Preterm labour and delivery || ||	TRUE	igd	NA	NA	NA	NA	NA	NA	NA	0.0068	9.669e-23	exposure	TRUE	reported	DGhAcW	textfile	2	TRUE	96.5017301038062
rs4977213	T	C	T	C	-0.0507	-0.0056	0.6281	0.7292	FALSE	FALSE	FALSE	finn-b-O15_PRETERM	8	145507304	0.0226	NA	0.8046	Preterm labour and delivery || id:finn-b-O15_PRETERM	Preterm labour and delivery	Preterm labour and delivery || ||	TRUE	igd	NA	NA	NA	NA	NA	NA	NA	0.0069	2.187e-13	exposure	TRUE	reported	DGhAcW	textfile	2	TRUE	53.9905482041588
rs505922	T	C	T	C	-0.0473	-0.0583	0.6634	0.5647	FALSE	FALSE	FALSE	finn-b-O15_PRETERM	9	136149229	0.0201	NA	0.00374904	Preterm labour and delivery || id:finn-b-O15_PRETERM	Preterm labour and delivery	Preterm labour and delivery || ||	TRUE	igd	NA	NA	NA	NA	NA	NA	NA	0.0068	3.65e-12	exposure	TRUE	reported	DGhAcW	textfile	2	TRUE	48.3842993079585
rs508419	A	G	A	G	-0.0811	-0.0048	0.2356	0.2044	FALSE	FALSE	FALSE	finn-b-O15_PRETERM	8	41522991	0.0247	NA	0.8454	Preterm labour and delivery || id:finn-b-O15_PRETERM	Preterm labour and delivery	Preterm labour and delivery || ||	TRUE	igd	NA	NA	NA	NA	NA	NA	NA	0.0075	5.433e-27	exposure	TRUE	reported	DGhAcW	textfile	2	TRUE	116.928177777778
rs5215	T	C	T	C	-0.0706	-0.0014	0.6272	0.53	FALSE	FALSE	FALSE	finn-b-O15_PRETERM	11	17408630	0.02	NA	0.9432	Preterm labour and delivery || id:finn-b-O15_PRETERM	Preterm labour and delivery	Preterm labour and delivery || ||	TRUE	igd	NA	NA	NA	NA	NA	NA	NA	0.0066	9.848e-27	exposure	TRUE	reported	DGhAcW	textfile	2	TRUE	114.425160697888
rs55653563	A	C	A	C	0.0435	-0.0105	0.7333	0.7516	FALSE	FALSE	FALSE	finn-b-O15_PRETERM	9	97001682	0.0231	NA	0.6513	Preterm labour and delivery || id:finn-b-O15_PRETERM	Preterm labour and delivery	Preterm labour and delivery || ||	TRUE	igd	NA	NA	NA	NA	NA	NA	NA	0.0072	1.731e-09	exposure	TRUE	reported	DGhAcW	textfile	2	TRUE	36.5017361111111
rs55872725	T	C	T	C	0.122	-0.0038	0.4175	0.4174	FALSE	FALSE	FALSE	finn-b-O15_PRETERM	16	53809123	0.0202	NA	0.8516	Preterm labour and delivery || id:finn-b-O15_PRETERM	Preterm labour and delivery	Preterm labour and delivery || ||	TRUE	igd	NA	NA	NA	NA	NA	NA	NA	0.0065	8.509e-79	exposure	TRUE	reported	DGhAcW	textfile	2	TRUE	352.284023668639
rs56187241	T	C	T	C	0.1014	0.0165	0.0451	0.05217	FALSE	FALSE	FALSE	finn-b-O15_PRETERM	4	738275	0.0448	NA	0.7122	Preterm labour and delivery || id:finn-b-O15_PRETERM	Preterm labour and delivery	Preterm labour and delivery || ||	TRUE	igd	NA	NA	NA	NA	NA	NA	NA	0.0157	1.072e-10	exposure	TRUE	reported	DGhAcW	textfile	2	TRUE	41.7134975049698
rs56348580	C	G	C	G	-0.0617	-0.0116	0.3082	0.2826	FALSE	TRUE	FALSE	finn-b-O15_PRETERM	12	121432117	0.0223	NA	0.6026	Preterm labour and delivery || id:finn-b-O15_PRETERM	Preterm labour and delivery	Preterm labour and delivery || ||	TRUE	igd	NA	NA	NA	NA	NA	NA	NA	0.0069	4.313e-19	exposure	TRUE	reported	DGhAcW	textfile	2	TRUE	79.9598823776518
rs5758223	A	G	A	G	0.0401	-0.0027	0.7134	0.7002	FALSE	FALSE	FALSE	finn-b-O15_PRETERM	22	41489920	0.0216	NA	0.9004	Preterm labour and delivery || id:finn-b-O15_PRETERM	Preterm labour and delivery	Preterm labour and delivery || ||	TRUE	igd	NA	NA	NA	NA	NA	NA	NA	0.0071	1.779e-08	exposure	TRUE	reported	DGhAcW	textfile	2	TRUE	31.8986312239635
rs576674	A	G	A	G	-0.0538	-0.0822	0.8313	0.9071	FALSE	FALSE	FALSE	finn-b-O15_PRETERM	13	33554302	0.0348	NA	0.0181999	Preterm labour and delivery || id:finn-b-O15_PRETERM	Preterm labour and delivery	Preterm labour and delivery || ||	TRUE	igd	NA	NA	NA	NA	NA	NA	NA	0.0086	3.697e-10	exposure	TRUE	reported	DGhAcW	textfile	2	TRUE	39.1352082206598
rs58432198	T	C	T	C	-0.0636	-0.0432	0.1172	0.06493	FALSE	FALSE	FALSE	finn-b-O15_PRETERM	1	51256091	0.041	NA	0.2926	Preterm labour and delivery || id:finn-b-O15_PRETERM	Preterm labour and delivery	Preterm labour and delivery || ||	TRUE	igd	NA	NA	NA	NA	NA	NA	NA	0.0103	5.707e-10	exposure	TRUE	reported	DGhAcW	textfile	2	TRUE	38.1276274860967
rs58642235	T	C	T	C	-0.0566	0.034	0.8612	0.8645	FALSE	FALSE	FALSE	finn-b-O15_PRETERM	17	62202689	0.0293	NA	0.2468	Preterm labour and delivery || id:finn-b-O15_PRETERM	Preterm labour and delivery	Preterm labour and delivery || ||	TRUE	igd	NA	NA	NA	NA	NA	NA	NA	0.0094	1.896e-09	exposure	TRUE	reported	DGhAcW	textfile	2	TRUE	36.2557718424627
rs59147390	T	C	T	C	0.0648	-0.0475	0.8922	0.90919	FALSE	FALSE	FALSE	finn-b-O15_PRETERM	8	19843879	0.0347	NA	0.171	Preterm labour and delivery || id:finn-b-O15_PRETERM	Preterm labour and delivery	Preterm labour and delivery || ||	TRUE	igd	NA	NA	NA	NA	NA	NA	NA	0.0105	6.056e-10	exposure	TRUE	reported	DGhAcW	textfile	2	TRUE	38.0865306122449
rs601945	A	G	A	G	-0.0849	-0.047	0.8259	0.8496	FALSE	FALSE	FALSE	finn-b-O15_PRETERM	6	32573415	0.028	NA	0.0926808	Preterm labour and delivery || id:finn-b-O15_PRETERM	Preterm labour and delivery	Preterm labour and delivery || ||	TRUE	igd	NA	NA	NA	NA	NA	NA	NA	0.0086	4.662e-23	exposure	TRUE	reported	DGhAcW	textfile	2	TRUE	97.4582206598161
rs61676547	C	G	C	G	0.0525	0.0127	0.1937	0.2401	FALSE	TRUE	FALSE	finn-b-O15_PRETERM	17	65892507	0.0233	NA	0.5862	Preterm labour and delivery || id:finn-b-O15_PRETERM	Preterm labour and delivery	Preterm labour and delivery || ||	TRUE	igd	NA	NA	NA	NA	NA	NA	NA	0.0081	7.417e-11	exposure	TRUE	reported	DGhAcW	textfile	2	TRUE	42.0096021947874
rs62107261	T	C	T	C	0.1019	-0.0363	0.9541	0.9797	FALSE	FALSE	FALSE	finn-b-O15_PRETERM	2	422144	0.0713	NA	0.6109	Preterm labour and delivery || id:finn-b-O15_PRETERM	Preterm labour and delivery	Preterm labour and delivery || ||	TRUE	igd	NA	NA	NA	NA	NA	NA	NA	0.0161	2.621e-10	exposure	TRUE	reported	DGhAcW	textfile	2	TRUE	40.0586782917326
rs62271373	A	T	A	T	0.0882	0.0476	0.0547	0.04458	FALSE	TRUE	FALSE	finn-b-O15_PRETERM	3	150066540	0.048	NA	0.3209	Preterm labour and delivery || id:finn-b-O15_PRETERM	Preterm labour and delivery	Preterm labour and delivery || ||	TRUE	igd	NA	NA	NA	NA	NA	NA	NA	0.0144	1.033e-09	exposure	TRUE	reported	DGhAcW	textfile	2	TRUE	37.515625
rs62563593	A	G	A	G	-0.0394	0.02	0.6063	0.6591	FALSE	FALSE	FALSE	finn-b-O15_PRETERM	9	19065825	0.021	NA	0.3396	Preterm labour and delivery || id:finn-b-O15_PRETERM	Preterm labour and delivery	Preterm labour and delivery || ||	TRUE	igd	NA	NA	NA	NA	NA	NA	NA	0.0065	1.284e-09	exposure	TRUE	reported	DGhAcW	textfile	2	TRUE	36.7422485207101
rs6444809	T	C	T	C	0.0544	0.0234	0.8723	0.8649	FALSE	FALSE	FALSE	finn-b-O15_PRETERM	3	168232423	0.029	NA	0.4206	Preterm labour and delivery || id:finn-b-O15_PRETERM	Preterm labour and delivery	Preterm labour and delivery || ||	TRUE	igd	NA	NA	NA	NA	NA	NA	NA	0.0096	1.628e-08	exposure	TRUE	reported	DGhAcW	textfile	2	TRUE	32.1111111111111
rs6459737	A	G	A	G	-0.0583	0	0.338	0.3157	FALSE	FALSE	FALSE	finn-b-O15_PRETERM	7	156975136	0.0214	NA	0.9986	Preterm labour and delivery || id:finn-b-O15_PRETERM	Preterm labour and delivery	Preterm labour and delivery || ||	TRUE	igd	NA	NA	NA	NA	NA	NA	NA	0.0067	3.311e-18	exposure	TRUE	reported	DGhAcW	textfile	2	TRUE	75.7159723769214
rs6545714	A	G	A	G	-0.0363	0.0098	0.6081	0.5984	FALSE	FALSE	FALSE	finn-b-O15_PRETERM	2	59307725	0.0203	NA	0.6294	Preterm labour and delivery || id:finn-b-O15_PRETERM	Preterm labour and delivery	Preterm labour and delivery || ||	TRUE	igd	NA	NA	NA	NA	NA	NA	NA	0.0065	2.246e-08	exposure	TRUE	reported	DGhAcW	textfile	2	TRUE	31.1879289940828
rs6600191	T	C	T	C	0.0587	0.0585	0.8246	0.8844	FALSE	FALSE	FALSE	finn-b-O15_PRETERM	16	295795	0.0314	NA	0.0620798	Preterm labour and delivery || id:finn-b-O15_PRETERM	Preterm labour and delivery	Preterm labour and delivery || ||	TRUE	igd	NA	NA	NA	NA	NA	NA	NA	0.0085	4.471e-12	exposure	TRUE	reported	DGhAcW	textfile	2	TRUE	47.6912110726644
rs6687271	A	C	A	C	-0.0402	-0.0032	0.7521	0.6852	FALSE	FALSE	FALSE	finn-b-O15_PRETERM	1	205165322	0.0215	NA	0.8798	Preterm labour and delivery || id:finn-b-O15_PRETERM	Preterm labour and delivery	Preterm labour and delivery || ||	TRUE	igd	NA	NA	NA	NA	NA	NA	NA	0.0073	4.136e-08	exposure	TRUE	reported	DGhAcW	textfile	2	TRUE	30.3253893788703
rs672271	T	C	T	C	-0.06	-0.0076	0.9062	0.89	FALSE	FALSE	FALSE	finn-b-O15_PRETERM	9	3273781	0.0318	NA	0.8123	Preterm labour and delivery || id:finn-b-O15_PRETERM	Preterm labour and delivery	Preterm labour and delivery || ||	TRUE	igd	NA	NA	NA	NA	NA	NA	NA	0.011	4.825e-08	exposure	TRUE	reported	DGhAcW	textfile	2	TRUE	29.7520661157025
rs67232546	T	C	T	C	0.0531	0.0191	0.2047	0.1522	FALSE	FALSE	FALSE	finn-b-O15_PRETERM	11	128398938	0.0279	NA	0.4942	Preterm labour and delivery || id:finn-b-O15_PRETERM	Preterm labour and delivery	Preterm labour and delivery || ||	TRUE	igd	NA	NA	NA	NA	NA	NA	NA	0.008	2.505e-11	exposure	TRUE	reported	DGhAcW	textfile	2	TRUE	44.05640625
rs6821438	A	G	A	G	0.0397	-0.0113	0.5342	0.6007	FALSE	FALSE	FALSE	finn-b-O15_PRETERM	4	95091911	0.0203	NA	0.579399	Preterm labour and delivery || id:finn-b-O15_PRETERM	Preterm labour and delivery	Preterm labour and delivery || ||	TRUE	igd	NA	NA	NA	NA	NA	NA	NA	0.0064	5.103e-10	exposure	TRUE	reported	DGhAcW	textfile	2	TRUE	38.478759765625
rs6885132	C	G	C	G	0.077	-0.039	0.9036	0.8827	FALSE	TRUE	FALSE	finn-b-O15_PRETERM	5	14768092	0.0313	NA	0.2125	Preterm labour and delivery || id:finn-b-O15_PRETERM	Preterm labour and delivery	Preterm labour and delivery || ||	TRUE	igd	NA	NA	NA	NA	NA	NA	NA	0.011	2.488e-12	exposure	TRUE	reported	DGhAcW	textfile	2	TRUE	49
rs6937438	A	G	A	G	-0.0514	-0.0055	0.7112	0.6881	FALSE	FALSE	FALSE	finn-b-O15_PRETERM	6	43815364	0.0215	NA	0.7988	Preterm labour and delivery || id:finn-b-O15_PRETERM	Preterm labour and delivery	Preterm labour and delivery || ||	TRUE	igd	NA	NA	NA	NA	NA	NA	NA	0.007	2.352e-13	exposure	TRUE	reported	DGhAcW	textfile	2	TRUE	53.9175510204082
rs702634	A	G	A	G	0.0503	0.0282	0.689	0.6674	FALSE	FALSE	FALSE	finn-b-O15_PRETERM	5	53271420	0.0211	NA	0.1815	Preterm labour and delivery || id:finn-b-O15_PRETERM	Preterm labour and delivery	Preterm labour and delivery || ||	TRUE	igd	NA	NA	NA	NA	NA	NA	NA	0.0069	3.365e-13	exposure	TRUE	reported	DGhAcW	textfile	2	TRUE	53.1419869775257
rs7178762	T	C	T	C	-0.0387	-0.0053	0.5364	0.4269	FALSE	FALSE	FALSE	finn-b-O15_PRETERM	15	63871292	0.0202	NA	0.7944	Preterm labour and delivery || id:finn-b-O15_PRETERM	Preterm labour and delivery	Preterm labour and delivery || ||	TRUE	igd	NA	NA	NA	NA	NA	NA	NA	0.0064	1.367e-09	exposure	TRUE	reported	DGhAcW	textfile	2	TRUE	36.564697265625
rs7240767	T	C	T	C	-0.0372	0.0076	0.626	0.6055	FALSE	FALSE	FALSE	finn-b-O15_PRETERM	18	7070642	0.0204	NA	0.7088	Preterm labour and delivery || id:finn-b-O15_PRETERM	Preterm labour and delivery	Preterm labour and delivery || ||	TRUE	igd	NA	NA	NA	NA	NA	NA	NA	0.0066	1.705e-08	exposure	TRUE	reported	DGhAcW	textfile	2	TRUE	31.7685950413223
rs72802358	C	G	C	G	-0.1135	0.029	0.1032	0.09748	FALSE	TRUE	FALSE	finn-b-O15_PRETERM	16	75243657	0.0335	NA	0.3866	Preterm labour and delivery || id:finn-b-O15_PRETERM	Preterm labour and delivery	Preterm labour and delivery || ||	TRUE	igd	NA	NA	NA	NA	NA	NA	NA	0.0107	2.215e-26	exposure	TRUE	reported	DGhAcW	textfile	2	TRUE	112.518560572976
rs7313918	T	C	T	C	-0.0559	-0.0025	0.8635	0.8272	FALSE	FALSE	FALSE	finn-b-O15_PRETERM	12	118412373	0.0264	NA	0.9247	Preterm labour and delivery || id:finn-b-O15_PRETERM	Preterm labour and delivery	Preterm labour and delivery || ||	TRUE	igd	TRUE	rs7313918	rs34965774	C	T	A	G	0.0094	2.99e-09	exposure	TRUE	reported	DGhAcW	textfile	2	TRUE	35.3645314622001
rs7325671	T	C	T	C	0.0545	-0.025	0.1264	0.0554	FALSE	FALSE	FALSE	finn-b-O15_PRETERM	13	108805674	0.0442	NA	0.572499	Preterm labour and delivery || id:finn-b-O15_PRETERM	Preterm labour and delivery	Preterm labour and delivery || ||	TRUE	igd	TRUE	rs7325671	rs4301897	T	C	C	T	0.0096	1.533e-08	exposure	TRUE	reported	DGhAcW	textfile	2	TRUE	32.2292751736111
rs739846	A	G	A	G	0.0877	0.0536	0.0761	0.06354	FALSE	FALSE	FALSE	finn-b-O15_PRETERM	19	19419071	0.0411	NA	0.1923	Preterm labour and delivery || id:finn-b-O15_PRETERM	Preterm labour and delivery	Preterm labour and delivery || ||	TRUE	igd	NA	NA	NA	NA	NA	NA	NA	0.0119	2.02e-13	exposure	TRUE	reported	DGhAcW	textfile	2	TRUE	54.3131840971683
rs745805	A	T	A	T	0.0632	-0.0174	0.82	0.8492	FALSE	TRUE	FALSE	finn-b-O15_PRETERM	4	185718132	0.028	NA	0.534	Preterm labour and delivery || id:finn-b-O15_PRETERM	Preterm labour and delivery	Preterm labour and delivery || ||	TRUE	igd	NA	NA	NA	NA	NA	NA	NA	0.0084	4.516e-14	exposure	TRUE	reported	DGhAcW	textfile	2	TRUE	56.6077097505669
rs7568172	A	G	A	G	-0.0827	-0.0243	0.0614	0.06796	FALSE	FALSE	FALSE	finn-b-O15_PRETERM	2	158335340	0.0396	NA	0.539299	Preterm labour and delivery || id:finn-b-O15_PRETERM	Preterm labour and delivery	Preterm labour and delivery || ||	TRUE	igd	NA	NA	NA	NA	NA	NA	NA	0.0135	9.187e-10	exposure	TRUE	reported	DGhAcW	textfile	2	TRUE	37.5269684499314
rs7572970	A	G	A	G	-0.0447	-0.0312	0.2659	0.2036	FALSE	FALSE	FALSE	finn-b-O15_PRETERM	2	161136656	0.0248	NA	0.2081	Preterm labour and delivery || id:finn-b-O15_PRETERM	Preterm labour and delivery	Preterm labour and delivery || ||	TRUE	igd	NA	NA	NA	NA	NA	NA	NA	0.0072	6.12e-10	exposure	TRUE	reported	DGhAcW	textfile	2	TRUE	38.5434027777778
rs7633675	T	G	T	G	-0.1085	0.0407	0.6837	0.6916	FALSE	FALSE	FALSE	finn-b-O15_PRETERM	3	185510613	0.0215	NA	0.0583795	Preterm labour and delivery || id:finn-b-O15_PRETERM	Preterm labour and delivery	Preterm labour and delivery || ||	TRUE	igd	NA	NA	NA	NA	NA	NA	NA	0.0068	3.206e-57	exposure	TRUE	reported	DGhAcW	textfile	2	TRUE	254.5901816609
rs7667864	A	C	A	C	-0.0402	-0.021	0.2838	0.3165	FALSE	FALSE	FALSE	finn-b-O15_PRETERM	4	17811914	0.0216	NA	0.3303	Preterm labour and delivery || id:finn-b-O15_PRETERM	Preterm labour and delivery	Preterm labour and delivery || ||	TRUE	igd	NA	NA	NA	NA	NA	NA	NA	0.0071	1.64e-08	exposure	TRUE	reported	DGhAcW	textfile	2	TRUE	32.057925014878
rs7669833	A	T	A	T	-0.0572	-0.0245	0.2951	0.3412	FALSE	TRUE	FALSE	finn-b-O15_PRETERM	4	153513369	0.021	NA	0.2445	Preterm labour and delivery || id:finn-b-O15_PRETERM	Preterm labour and delivery	Preterm labour and delivery || ||	TRUE	igd	NA	NA	NA	NA	NA	NA	NA	0.007	3.524e-16	exposure	TRUE	reported	DGhAcW	textfile	2	TRUE	66.7722448979592
rs76895963	T	G	T	G	0.4826	0.1204	0.9801	0.96805	FALSE	FALSE	FALSE	finn-b-O15_PRETERM	12	4384844	0.0595	NA	0.0430299	Preterm labour and delivery || id:finn-b-O15_PRETERM	Preterm labour and delivery	Preterm labour and delivery || ||	TRUE	igd	NA	NA	NA	NA	NA	NA	NA	0.0275	9.124e-69	exposure	TRUE	reported	DGhAcW	textfile	2	TRUE	307.970591735537
rs7732130	A	G	A	G	-0.0606	-0.0404	0.6992	0.773	FALSE	FALSE	FALSE	finn-b-O15_PRETERM	5	76435004	0.0238	NA	0.0901509	Preterm labour and delivery || id:finn-b-O15_PRETERM	Preterm labour and delivery	Preterm labour and delivery || ||	TRUE	igd	NA	NA	NA	NA	NA	NA	NA	0.007	5.693e-18	exposure	TRUE	reported	DGhAcW	textfile	2	TRUE	74.9461224489796
rs77464186	A	C	A	C	0.1002	-0.0228	0.8357	0.7611	FALSE	FALSE	FALSE	finn-b-O15_PRETERM	11	72460398	0.0233	NA	0.3286	Preterm labour and delivery || id:finn-b-O15_PRETERM	Preterm labour and delivery	Preterm labour and delivery || ||	TRUE	igd	NA	NA	NA	NA	NA	NA	NA	0.0087	9.304e-31	exposure	TRUE	reported	DGhAcW	textfile	2	TRUE	132.646848989298
rs77864822	A	G	A	G	0.0753	-0.0166	0.9295	0.90669	FALSE	FALSE	FALSE	finn-b-O15_PRETERM	12	97848775	0.0343	NA	0.6278	Preterm labour and delivery || id:finn-b-O15_PRETERM	Preterm labour and delivery	Preterm labour and delivery || ||	TRUE	igd	NA	NA	NA	NA	NA	NA	NA	0.0129	5.005e-09	exposure	TRUE	reported	DGhAcW	textfile	2	TRUE	34.0730124391563
rs7966976	A	G	A	G	-0.0751	0.014	0.1964	0.1739	FALSE	FALSE	FALSE	finn-b-O15_PRETERM	12	27962934	0.0263	NA	0.5953	Preterm labour and delivery || id:finn-b-O15_PRETERM	Preterm labour and delivery	Preterm labour and delivery || ||	TRUE	igd	NA	NA	NA	NA	NA	NA	NA	0.0081	1.217e-20	exposure	TRUE	reported	DGhAcW	textfile	2	TRUE	85.9626581313824
rs79920718	A	G	A	G	0.0389	-0.0031	0.3385	0.4027	FALSE	FALSE	FALSE	finn-b-O15_PRETERM	4	83578911	0.0203	NA	0.8771	Preterm labour and delivery || id:finn-b-O15_PRETERM	Preterm labour and delivery	Preterm labour and delivery || ||	TRUE	igd	TRUE	rs79920718	rs113465198	A	G	A	G	0.0067	6.431e-09	exposure	TRUE	reported	DGhAcW	textfile	2	TRUE	33.7092893740254
rs8008910	A	G	A	G	0.0554	0.0091	0.2192	0.2398	FALSE	FALSE	FALSE	finn-b-O15_PRETERM	14	79944099	0.0233	NA	0.696101	Preterm labour and delivery || id:finn-b-O15_PRETERM	Preterm labour and delivery	Preterm labour and delivery || ||	TRUE	igd	NA	NA	NA	NA	NA	NA	NA	0.0076	4.223e-13	exposure	TRUE	reported	DGhAcW	textfile	2	TRUE	53.1364265927978
rs8071043	T	C	T	C	-0.0523	0.0267	0.6738	0.6929	FALSE	FALSE	FALSE	finn-b-O15_PRETERM	17	3988451	0.0217	NA	0.2179	Preterm labour and delivery || id:finn-b-O15_PRETERM	Preterm labour and delivery	Preterm labour and delivery || ||	TRUE	igd	NA	NA	NA	NA	NA	NA	NA	0.0068	1.533e-14	exposure	TRUE	reported	DGhAcW	textfile	2	TRUE	59.1541955017301
rs8192675	T	C	T	C	0.0659	0.0301	0.7121	0.737	FALSE	FALSE	FALSE	finn-b-O15_PRETERM	3	170724883	0.0226	NA	0.1836	Preterm labour and delivery || id:finn-b-O15_PRETERM	Preterm labour and delivery	Preterm labour and delivery || ||	TRUE	igd	NA	NA	NA	NA	NA	NA	NA	0.007	5.772e-21	exposure	TRUE	reported	DGhAcW	textfile	2	TRUE	88.6287755102041
rs878521	A	G	A	G	0.0618	-0.0069	0.2434	0.2064	FALSE	FALSE	FALSE	finn-b-O15_PRETERM	7	44255643	0.0246	NA	0.780601	Preterm labour and delivery || id:finn-b-O15_PRETERM	Preterm labour and delivery	Preterm labour and delivery || ||	TRUE	igd	NA	NA	NA	NA	NA	NA	NA	0.0074	9.308e-17	exposure	TRUE	reported	DGhAcW	textfile	2	TRUE	69.745069393718
rs9304665	A	T	A	T	0.0418	-0.0262	0.7595	0.7202	FALSE	TRUE	FALSE	finn-b-O15_PRETERM	19	47602577	0.0222	NA	0.2378	Preterm labour and delivery || id:finn-b-O15_PRETERM	Preterm labour and delivery	Preterm labour and delivery || ||	TRUE	igd	NA	NA	NA	NA	NA	NA	NA	0.0076	4.529e-08	exposure	TRUE	reported	DGhAcW	textfile	2	TRUE	30.25
rs9368222	A	C	A	C	0.1379	0.0041	0.2717	0.3295	FALSE	FALSE	FALSE	finn-b-O15_PRETERM	6	20686996	0.0211	NA	0.8448	Preterm labour and delivery || id:finn-b-O15_PRETERM	Preterm labour and delivery	Preterm labour and delivery || ||	TRUE	igd	NA	NA	NA	NA	NA	NA	NA	0.0071	1.42e-83	exposure	TRUE	reported	DGhAcW	textfile	2	TRUE	377.23487403293
rs9379084	A	G	A	G	-0.0994	-0.0125	0.1121	0.1147	FALSE	FALSE	FALSE	finn-b-O15_PRETERM	6	7231843	0.0317	NA	0.693201	Preterm labour and delivery || id:finn-b-O15_PRETERM	Preterm labour and delivery	Preterm labour and delivery || ||	TRUE	igd	NA	NA	NA	NA	NA	NA	NA	0.0106	5.478e-21	exposure	TRUE	reported	DGhAcW	textfile	2	TRUE	87.934852260591
rs9563615	A	T	A	T	0.0408	0.0194	0.7092	0.7646	FALSE	TRUE	FALSE	finn-b-O15_PRETERM	13	59127347	0.0236	NA	0.4117	Preterm labour and delivery || id:finn-b-O15_PRETERM	Preterm labour and delivery	Preterm labour and delivery || ||	TRUE	igd	TRUE	rs9563615	rs12872220	T	A	C	T	0.0072	1.628e-08	exposure	TRUE	reported	DGhAcW	textfile	2	TRUE	32.1111111111111
rs9665898	T	C	T	C	-0.0525	-0.0549	0.1361	0.1565	FALSE	FALSE	FALSE	finn-b-O15_PRETERM	11	128043666	0.0275	NA	0.0455795	Preterm labour and delivery || id:finn-b-O15_PRETERM	Preterm labour and delivery	Preterm labour and delivery || ||	TRUE	igd	NA	NA	NA	NA	NA	NA	NA	0.0094	2.528e-08	exposure	TRUE	reported	DGhAcW	textfile	2	TRUE	31.1934133091897
rs9873519	T	C	T	C	0.0371	-0.0378	0.5384	0.5834	FALSE	FALSE	FALSE	finn-b-O15_PRETERM	3	124921457	0.0203	NA	0.06187	Preterm labour and delivery || id:finn-b-O15_PRETERM	Preterm labour and delivery	Preterm labour and delivery || ||	TRUE	igd	NA	NA	NA	NA	NA	NA	NA	0.0064	6.292e-09	exposure	TRUE	reported	DGhAcW	textfile	2	TRUE	33.603759765625
